# Supplementary material for: Bioethics at the intersection of politics, society, and healthcare: the significance of media debate analyses
Source: BMC Med Ethics. 2025 Jul 4;26:85. doi: 10.1186/s12910-025-01233-1 (PMC12231874; doi:10.1186/s12910-025-01233-1)
Supplement: Supplementary file 1 — Supplementary Material 1 [file 12910_2025_1233_MOESM1_ESM.xlsx]

## Sheet: Sheet1
Author, editor or organization	Year	Title	Periodical	Peer reviewed?	Journal field	Affiliation	Affiliation field (1st author)	any author ethics affiliation?	DOI	Abstract	Arena of debate	MCA qualitative or quantitative?	Machine-Learning based?	Analysing additional sources	Relevance for bioethics	Relevance for bioethics II	Topic (categorised 1)	Topic (categorised 2)	Topic (categorised 3)
Mazzarella, S. R.	2010	Coming of age too soon: Journalistic practice in U.S. newspaper coverage of "early puberty" in girls	Commun. Q. (Communication Quarterly)	yes	social sciences	School of Communication Studies, James Madison University, Harrisonburg, VA 22807, Harrison Hall 1283, MSC 2106, 800 South Main St., United States	social sciences		http://www.doi.org/10.1080/01463370903489198	Following from a 1997 study documenting that U.S. girls were developing secondary sex characteristics (i.e., breasts and pubic hair) earlier than in previous generations, this qualitative and quantitative content analysis of U.S. newspaper coverage of early puberty in girls concludes that newspapers have framed the phenomenon as one in which girls' bodies have transgressed culturally prescribed d…	news media	both		no		Ethical evaluation of media debate	Aging & life stages	Sexuality
Hurd Clarke, L.; Bennett, E. V.; Liu, C.	2014	Aging and masculinity: Portrayals in men's magazines	J. Aging Stud. (Journal of Aging Studies)	yes	social sciences	School of Kinesiology, The University of British Columbia, 156-1924 West Mall, Vancouver, V6T 1Z2, BC, Canada	medicine		http://www.doi.org/10.1016/j.jaging.2014.08.002	Textual and visual representations of age are instructive as they suggest ideals towards which individuals should strive and influence how we perceive age. The purpose of our study was to investigate textual and visual representations of later life in the advertisements and interest stories of six widely read North American male-oriented magazines (namely, Esquire, GQ, Maxim, Men's Health, Men's …	news media	qualitative		no	Description of empirical context		Aging & life stages
Erasmus, Ewie	2021	Breaking the Mould: A Theory Explaining How Young Adults Living with WS Learn Life Skills through Music	International journal of environmental research and public health	Predatory publisher (MDPI), poor peer review practices	medicine	Musical Arts in South Africa: Resources and Applications (MASARA), School of Music, North-West University, Potchefstroom 2520, South Africa.	humanities		http://www.doi.org/10.3390/ijerph19010049	This article presents a theory explaining how young adults living with Williams syndrome (WS) learn life skills through music. The article answers the question: What theory explains how young adults living with WS learn life skills through music? The theory presented in this article is informed by principles of care ethics and compassionate music education and theories of wellbeing and flourishin…	social media	qualitative		yes	Description of empirical context		Aging & life stages	New technologies & therapies	Disability
Alawode, S. O.; Atofojomo, O.; Fatonji, S.	2015	Home video depictions of health and moral decadence as correlates of entertainment – Education in Nigeria	Mediterranean J. Soc. Sci. (Mediterranean Journal of Social Sciences)	yes	social sciences	Lagos State University, Adebola Adegunwa School of Communication, Surulere, Lagos, Nigeria	social sciences		http://www.doi.org/10.5901/mjss.2015.v6n2s1p293	The emergence of mass media such as television, internet, radio, and mobile phones has transformed entertainment-education which has been around for centuries in the form of theatre, books, and storytelling. Entertainment-education is the process of purposely designing and implementing a media message to both entertain and educate, in order to increase audience knowledge about an educational issu…	social media	unclear		no	Description of ethical aspects		Ideas of health
Wendorf Muhamad, Jessica; Yang, Fan	2017	Framing Autism: A Content Analysis of Five Major News Frames in U.S.-Based Newspapers	Journal of health communication	yes	social sciences	a Department of Public Health Sciences , University of Miami Miller School of Medicine , Miami , Florida , USA. b School of Communication , University of Miami , Coral Gables , Florida , USA.	medicine		http://www.doi.org/10.1080/10810730.2016.1256453	The portrayal of child autism-related news stories has become a serious issue in the United States, yet few studies address this from media framing perspective. To fill this gap in the literature, this study examined the applicability of a media framing scale (Semetko & Valkenburg, 2000) for the deductive examination of autism-related news stories in U.S.-based newspapers. Under the theoretical f…	news media	quantitative		no	Description of empirical context		Disability
Clarke, Christopher E.	2011	A case of conflicting norms? Mobilizing and accountability information in newspaper coverage of the autism-vaccine controversy	Public understanding of science (Bristol, England)	yes	social sciences	Department of Communication at Cornell University, Ithaca, NY 14850, USA. cec54@cornell.edu	social sciences		http://www.doi.org/10.1177/0963662509359490	When reporting health risks, the news media are often criticized for omitting "mobilizing" information that allows readers to act on existing attitudes. Using American and British newspaper coverage of the autism-vaccine controversy as a case study, this article takes a "behind the scenes" look at normative pressures that may influence whether such information appears in coverage. In particular, …	news media	quantitative		no		Ethical evaluation of media debate	Disability	Vaccination
Hert, Marc de; Thys, Erik; Catthoor, Kirsten; van den Broeck, Kris; Matthys, Frieda; Vansteelandt, Kristof; Detraux, Johan	2022	Media coverage of Belgium's first criminal case concerning euthanasia for psychiatric patients: A content analysis of Flemish newspapers and magazines	Frontiers in psychiatry	Predatory publisher (Frontiers), poor peer review practices	medicine	University Psychiatric Center KU Leuven, Leuven, Belgium. Department of Biomedical Sciences, Research Group Psychiatry, Center for Clinical Psychiatry, KU Leuven, Leuven, Belgium. Antwerp Health Law and Ethics Chair - AHLEC University Antwerpen, Antwerp, Belgium. Psycho-Sociaal Centrum, St.-Alexius-Elsene Vzw, Ixelles, Belgium. Ziekenhuis Netwerk Antwerpen (ZNA), Antwerp, Belgium. The Collaborati…	medicine	yes	http://www.doi.org/10.3389/fpsyt.2022.1050086	BACKGROUND: Belgium is one of the few countries worldwide where euthanasia on the grounds of unbearable suffering caused by a psychiatric disorder is legally possible. In April 2010 euthanasia was carried out on a 38-year-old Belgian woman with borderline personality disorder and/or autism. After a complaint by the family, three physicians were referred to the Court of Assizes on the charge of "m…	news media	both		no	Identification and evaluation of ethical problems		End of life	Mental health
Ned, L. Y.; Chinyamurindi, W. T.; Bantjes, J.	2022	Content analysis of reports of student suicide deaths in South African print medium newspapers	JOURNAL OF PUBLIC MENTAL HEALTH	yes	medicine	Stellenbosch Univ, Ctr Disabil & Rehabil Studies, Dept Global Hlth, Fac Med & Hlth Sci, Cape Town, South Africa Univ Ft Hare, Dept Business Management, East London, South Africa South African Med Res Council, Alcohol Tobacco & Other Drug Res Unit, Cape Town, South Africa Stellenbosch Univ, Inst Life Course Hlth Res, Dept Global Hlth, Fac Med & Hlth Sci, Cape Town, South Africa	medicine		http://www.doi.org/10.1108/JPMH-10-2021-0129	Purpose The aim was to assess the quality of newspaper reporting of university student suicides in South Africa, using the World Health Organisation guidelines. Suicide among university students is a growing public health problem. The media has an important role to play in preventing student suicides by adhering to international best practice guidelines on ethical reporting of suicides. Design/me…	news media	qualitative		no		Ethical evaluation of media debate	End of life
Fishman, J. M.; Have, T. ten; Casarett, D.	2012	Is public communication about end-of-life care helping to inform all? Cancer news coverage in African American versus mainstream media	Cancer	yes	medicine	Center for Clinical Epidemiology and Biostatistics, University of Pennsylvania, Philadelphia, PA, United States Annenberg School for Communication, University of Pennsylvania, Philadelphia, PA, United States University of Pennsylvania, 718 Blockley Hall, School of Medicine, Philadelphia, PA 19104, 423 Guardian Drive, United States Leonard Davis Institute of Health Economics, University of Pennsyl…	medicine		http://www.doi.org/10.1002/cncr.26499	Background: Because cancers are a leading cause of death, these diseases receive a great deal of news attention. However, because news media frequently target specific racial or ethnic audiences, some populations may receive different information, and it is unknown whether reporting equally informs all audiences about the options for care at the end of life. This study of news reporting compared …	news media	quantitative		no	Description of empirical context	Ethical evaluation of media debate	End of life	Health education
Al-Zaman, Md Sayeed	2021	Social media and COVID-19 misinformation: how ignorant Facebook users are?	Heliyon	yes	natural sciences	Department of Journalism and Media Studies, Jahangirnagar University, Savar, Dhaka, 1342, Bangladesh. Department of Media and Technology Studies, University of Alberta, Edmonton, Alberta, T6G 2E6, Canada.	social sciences		http://www.doi.org/10.1016/j.heliyon.2021.e07144	The COVID-19 pandemic has claimed a lot of lives around the world, not only with the virus but also with misinformation. Many researchers have investigated COVID-19 misinformation, but none of them was related to social media users' diverse responses to different types of COVID-19 misinformation, which could be a timely exploration. To bridge this gap in scholarly literature, the present study ba…	social media	quantitative		no	Description of ethical aspects		Infectious diseases
Lynn-Green, Erika E.; Jaźwińska, Klaudia; Beckman, Adam L.; Latham, Stephen R.	2022	Violations of Suicide-Prevention Guidelines in US Media Coverage of Physician's Suicide Death During the COVID-19 Pandemic	Crisis	yes	medicine	Department of Social Policy, London School of Economics and Political Science, London, UK. Department of Media and Communications, London School of Economics and Political Science, London, UK. Harvard Medical School, Boston, MA, USA. Yale Interdisciplinary Center for Bioethics, Yale University, New Haven, CT, USA.	social sciences	yes	http://www.doi.org/10.1027/0227-5910/a000778	Background: Healthcare workers are at elevated risk for suicide; though it has yet to be studied, this risk may be exacerbated by the COVID-19 pandemic. News media coverage of high-profile suicide is associated with an increased risk of subsequent suicides. No analysis has yet been published of US media practices for reporting on healthcare worker suicides during the pandemic. Aims: The researche…	news media	quantitative		no		Ethical evaluation of media debate	End of life	Stakeholder perspectives
Amann, Julia; Sleigh, Joanna; Vayena, Effy	2021	Digital contact-tracing during the Covid-19 pandemic: An analysis of newspaper coverage in Germany, Austria, and Switzerland	PloS one	yes	interdisciplinary	Health Ethics and Policy Lab, Department of Health Sciences and Technology, ETH Zürich, Zürich, Switzerland. Health Ethics and Policy Lab, Department of Health Sciences and Technology, ETH Zürich, Zürich, Switzerland. Health Ethics and Policy Lab, Department of Health Sciences and Technology, ETH Zürich, Zürich, Switzerland.	bioethics	yes	http://www.doi.org/10.1371/journal.pone.0246524	Governments around the globe have started to develop and deploy digital contact tracing apps to gain control over the spread of the novel coronavirus (Covid-19). The appropriateness and usefulness of these technologies as a containment measure have since sparked political and academic discussions globally. The present paper contributes to this debate through an exploration of how the national dai…	news media	qualitative		no	Description of ethical aspects		Infectious diseases	New technologies & therapies
Chang, K. K.; Freedman, E.	2018	WHO's Media Guidelines in the Press and in Public Perception	JOURNAL OF MEDIA ETHICS	yes	social sciences	Shih Hsin Univ, Dept Journalism, Taipei, Taiwan Michigan State Univ, Sch Journalism, 404 Wilson Rd,Room 382C Commun Arts & Sci Bldg, E Lansing, MI 48824 USA	social sciences		http://www.doi.org/10.1080/23736992.2017.1401930	This study based on a content analysis and a nationwide survey examines Taiwan's suicide coverage and general public evaluations of the World Health Organization media guidelines, alongside the copycat effect. Key findings show the daily newspaper Apple Daily essentially failed to follow the guidance, and survey respondents who perceived a strong copycat effect downplayed its sensationalism. The …	news media	unclear		no		Ethical evaluation of media debate	End of life
Kocan, S.; Parrott, S.	2023	Reporting on Suicide: An Examination of Suicide Coverage by U.S. Student Newspapers	Journal. Mass Commun. Educ. (Journalism and Mass Communication Educator)	yes	social sciences	The University of Alabama, Tuscaloosa, United States	medicine		http://www.doi.org/10.1177/10776958231165109	Suicide is an important issue facing students on college campuses. Student journalists face unique challenges covering suicide, including ethical considerations related to headline wording, text descriptions, and sourcing. Health advocates, news outlets, and professional journalism organizations partnered to develop guidelines for responsible suicide reporting. This study sought to understand the…	news media	unclear		no		Ethical evaluation of media debate	End of life
Scourfield, Jonathan; Colombo, Gualtiero; Evans, Rhiannon; Jacob, Nina; Le Zhang, Meng; Burnap, Pete; Edwards, Adam; Housley, William; Williams, Matthew	2016	The Response in Twitter to an Assisted Suicide in a Television Soap Opera	Crisis	yes	medicine	1 School of Social Sciences, Cardiff University, Wales, UK. 2 School of Computer Science and Informations, Cardiff University, Wales, UK. 1 School of Social Sciences, Cardiff University, Wales, UK. 3 Centre for Trials Research, Cardiff University, Wales, UK. 1 School of Social Sciences, Cardiff University, Wales, UK. 2 School of Computer Science and Informations, Cardiff University, Wales, UK. 1 …	social sciences		http://www.doi.org/10.1027/0227-5910/a000377	BACKGROUND: Concern has been expressed about the potentially contagious effect of television soap opera suicides and suicidal language in social media. AIMS: Twitter content was analyzed during the week in which a fictional assisted suicide was broadcast on a British television soap opera, "Coronation Street." METHOD: Tweets were collected if they contained language indicating possible suicidal i…	social media	qualitative		no	Description of empirical context		End of life
Aziz, S.; Imtiaz, A.; Saeed, R.	2022	Framing COVID-19 in Pakistani mainstream media: An analysis of newspaper editorials	COGENT ARTS & HUMANITIES	yes	humanities	COMSATS Univ Islamabad, Dept Humanities, Lahore Campus, Lahore, Pakistan Fatima Jinnah Women Univ, Rawalpindi, Pakistan British Council, Lahore, Pakistan	humanities		http://www.doi.org/10.1080/23311983.2022.2043510	This study set out to compare the framing of the COVID-19 pandemic in the editorials of two most popular, mainstream dailies published in Pakistan viz. Dawn, an English newspaper; and Jang, an Urdu newspaper. It carries out a comparative analysis of how a popular mainstream English daily and Urdu daily frame COVID-19 during the months of March and April 2020 when its incidence was on the rise sta…	news media	unclear		no	Description of ethical aspects		Infectious diseases
Arendt, Florian; Markiewitz, Antonia; Scherr, Sebastian	2021	Investigating Suicide-Related Subliminal Messages on Instagram	Crisis	yes	medicine	Department of Communication, University of Vienna, Austria. Department of Communication Science and Media Research, University of Munich (LMU), Germany. School for Mass Communication Research, University of Leuven (KU), Belgium.	social sciences		http://www.doi.org/10.1027/0227-5910/a000717	Background: Suicide is the second-leading cause of death among 15-29-year-olds and Instagram is one of the most popular and fastest-growing social media platforms among this age group. A previous study presented preliminary evidence for suicide-related "subliminal messages" on Instagram, defined as very brief presentations of suicide-related content in video posts that users have no conscious awa…	social media	quantitative		no	Identification and evaluation of ethical problems		End of life
Blackwood, L.; Gavin, J.; Arnott, E.; Barnett, J.; Dack, C.; Johansen, J.	2023	#DiabetesOnAPlate: the everyday deployment and contestation of diabetes stigma in an online setting	CRITICAL PUBLIC HEALTH	yes	social sciences	Univ Bath, Dept Psychol, Bath, Avon, England	medicine		http://www.doi.org/10.1080/09581596.2022.2077548	People living with Type 1 and Type 2 diabetes (T1DM &T2DM) report that media - including journalism, health promotion, and popular culture - are a primary source of stigmatic representations of diabetes, and that this compromises their physical and mental health. This view of diabetes as stigmatised is not shared by many health professionals and nor the wider public. We used an existing represent…	social media	unclear		yes	Description of ethical aspects	Ethical evaluation of media debate	Nutrition, obesity & diet
Du, Li; Lin, Sijie; Kamenova, Kalina	2020	Framing Ethical Concerns and Attitudes towards Human Gene Patents in the Chinese Press	Asian bioethics review	yes	bioethics	Faculty of Law, University of Macau, Taipa, Macau SAR. Faculty of Law, University of Macau, Taipa, Macau SAR. C&C Lawyers & Notaries, Macau, Macau SAR. Canadian Institute for Genomics and Society, Toronto, Ontario Canada.	law		http://www.doi.org/10.1007/s41649-020-00136-0	This study examines the representations of human gene patents in Chinese newspapers. We conducted a qualitative content analysis of news articles published between 2006 and 2017 to identify the major themes in media coverage, ethical considerations, perceptions of risks and benefits, and attitudes towards the patentability of human genes. The results show that two key ethical concerns were expres…	news media	qualitative		no	Identification and evaluation of ethical problems	Ethical evaluation of media debate	Genomics
Zimmermann, Bettina M.; Aebi, Noah; Kolb, Steffen; Shaw, David; Elger, Bernice S.	2019	Content, evaluations and influences in newspaper coverage of predictive genetic testing: A comparative media content analysis from the United Kingdom and Switzerland	Public understanding of science (Bristol, England)	yes	social sciences	Institute for Biomedical Ethics, University of Basel, Switzerland. HTW Berlin-University of Applied Sciences, Germany. Institute for Biomedical Ethics, University of Basel, Switzerland; Care and Public Health Research Institute, Maastricht University, the Netherlands. Institute for Biomedical Ethics, University of Basel, Switzerland; Center for Legal Medicine, University of Geneva, Switzerland.	bioethics	yes	http://www.doi.org/10.1177/0963662518816014	Predictive genetic testing often entails challenging decisions about preventive measures and uncertain health-related risk predictions. Because of its increasing availability, it is important to assess how to debate it publicly. Newspaper content analysis represents a common and reliable way to investigate public discourse retrospectively. We thus quantitatively compare broadsheet newspaper cover…	news media	quantitative		no	Description of empirical context		Genomics
Bogen, K. W.; Bleiweiss, K.; Orchowski, L. M.	2019	Sexual Violence Is #NotOkay: Social Reactions to Disclosures of Sexual Victimization on Twitter	PSYCHOLOGY OF VIOLENCE	yes	interdisciplinary	Rhode Isl Hosp, Dept Psychiat, Providence, RI USA Brown Univ, Dept Psychiat & Human Behav, Alpert Med Sch, 146 West River St,Suite 11B, Providence, RI 02904 USA	medicine		http://www.doi.org/10.1037/vio0000192	Objective: The present study sought to characterize social reactions to disclosures of sexual violence that occurred online through the Twitter hashtag #NotOkay. Method: A sample of 306 original content. English-language tweets containing the hashtag #NotOkay were collected via the NVivo software addition NCapture over a period of 5 nonconsecutive weekdays. Qualitative content analysis was conduc…	social media	qualitative		no	Description of ethical aspects		Sexuality
Cabrera, Laura Y.; Bittlinger, Merlin; Lou, Hayami; Müller, Sabine; Illes, Judy	2018	Reader comments to media reports on psychiatric neurosurgery: past history casts shadows on the future	Acta neurochirurgica	yes	medicine	Center for Ethics and Humanities in the Life Sciences, Department of Translational Science and Molecular Medicine, Michigan State University, East Fee Hall, 965 Wilson Road, Rm C211, East Lansing, MI, 48824, USA. Charité - Universitätsmedizin Berlin, corporate member of Freie Universität Berlin, Humboldt-Universität zu Berlin, Department of Psychiatry and Psychotherapy, CCM, Division of Mind and …	bioethics	yes	http://www.doi.org/10.1007/s00701-018-3696-4	BACKGROUND: Comments made by readers in response to news articles about current events can provide profound insights into public understanding of and perspectives on those events. Here, in follow up to a paper published last year in this journal, we examined reader comments to articles in newspapers and magazines about neurosurgical interventions for treating psychiatric illness. METHOD: We condu…	social media	qualitative		no	Description of ethical aspects		Mental health
Carroll, Beverley; Freeman, Becky	2016	Content analysis of comments posted on Australian online news sites reporting a celebrity admitting smoking while pregnant	Public health research & practice	yes	interdisciplinary	Sydney School of Public Health, University of Sydney, NSW, Australia, bcarroll@uni.sydney.edu.au. Sydney School of Public Health, University of Sydney, NSW, Australia.	medicine		http://www.doi.org/10.17061/phrp2651660	OBJECTIVES: More than 12% of Australian women who gave birth in 2012 reported smoking during pregnancy. Smoking during pregnancy may be under-reported as a result of negative societal attitudes towards pregnant women who smoke. This study sought to identify the extent and nature of online news readers' reactions to online news stories reporting Australian celebrity Chrissie Swan's admission of sm…	news media	quantitative		no	Description of ethical aspects		Mental health	Reproductive health
Toussaint, Philipp A.; Renner, Maximilian; Lins, Sebastian; Thiebes, Scott; Sunyaev, Ali	2022	Direct-to-Consumer Genetic Testing on Social Media: Topic Modeling and Sentiment Analysis of YouTube Users' Comments	JMIR infodemiology	yes	social sciences	Department of Economics and Management Karlsruhe Institute of Technology Karlsruhe Germany. HIDSS4Health - Helmholtz Information and Data Science School for Health Karlsruhe/Heidelberg Germany. Department of Economics and Management Karlsruhe Institute of Technology Karlsruhe Germany. Department of Economics and Management Karlsruhe Institute of Technology Karlsruhe Germany. Department of Economi…	social sciences		http://www.doi.org/10.2196/38749	BACKGROUND: With direct-to-consumer (DTC) genetic testing enabling self-responsible access to novel information on ancestry, traits, or health, consumers often turn to social media for assistance and discussion. YouTube, the largest social media platform for videos, offers an abundance of DTC genetic testing-related videos. Nevertheless, user discourse in the comments sections of these videos is …	social media	quantitative	yes	no	Description of empirical context		Genomics
Carters-White, L. E.; Patterson, C.; Nimegeer, A.; Hilton, S.; Chambers, S.	2022	Newspaper framing of food and beverage corporations' sponsorship of sport: a content analysis	BMC public health	yes	medicine	MRC/CSO Social and Public Health Science Unit, University of Glasgow, 99 Berkeley Street, Glasgow, G3 7HR, Berkeley Square, United Kingdom. SPECTRUM Consortium, Usher Institute of Population Health Sciences and Informatics, Doorway 1, Old Medical School, Teviot Place, University of Edinburgh, Edinburgh, United Kingdom, EH8 9AG. MRC/CSO Social and Public Health Science Unit, University of Glasgow,…	medicine		http://www.doi.org/10.1186/s12889-022-14031-w	BACKGROUND: Unhealthy diets are a leading contributor to obesity, disability and death worldwide. One factor cited as contributing to rises in obesity rates is the pervasive and ubiquitous marketing of unhealthy foods and beverages (F&Bs) across a variety of mediums, such as sport sponsorship at both professional and amateur levels. Despite increased academic attention on the detrimental impacts …	news media	both		no	Description of ethical aspects		Nutrition, obesity & diet
Chandler, Jennifer A.; Sun, Jeffrey A.; Racine, Eric	2017	Online public reactions to fMRI communication with patients with disorders of consciousness: Quality of life, end-of-life decision making, and concerns with misdiagnosis	AJOB empirical bioethics	yes	bioethics	a University of Ottawa, Faculty of Law. a University of Ottawa, Faculty of Law. b Institut de Recherches Cliniques de Montreal (IRCM) , Neuroethics Research Unit.	law	yes	http://www.doi.org/10.1080/23294515.2016.1226199	BACKGROUND: Recently, the news media have reported on the discovery of covert awareness and the establishment of limited communication using a functional magnetic resonance imaging (fMRI) neuroimaging technique with several brain-injured patients thought to have been in a vegetative state. This discovery has raised many ethical, legal, and social questions related to quality of life, end-of-life …	social media	unclear		no	Description of ethical aspects		Health education
Marsland, M. J.; Lazarus, M. D.	2018	Ask an Anatomist: Identifying Global Trends, Topics and Themes of Academic Anatomists Using Twitter	ANATOMICAL SCIENCES EDUCATION	yes	medicine	Monash Univ, Dept Anat & Dev Biol, Ctr Human Anat Educ, Clayton, Vic, Australia Monash Univ, Monash Ctr Scholarship Hlth Educ, Clayton, Vic, Australia	medicine		http://www.doi.org/10.1002/ase.1738	Social media (SoMe) is increasingly used in higher education (HE) to access knowledge and enable global communication. The SoMe platform Twitter (R) is particularly beneficial in these contexts because it is readily accessible, easily searchable (via hashtags) and global. Given these advantages, the twitter platform @AskAnatomist was created to foster a global weekly tweet chat, where students an…	social media	qualitative		no	Description of empirical context		Health education	Stakeholder perspectives
Robillard, J. M.; Lo, C.; Feng, T. L.; Hennessey, C. A.	2016	“A Light Switch in the #Brain”: Optogenetics on Social Media	Neuroethics	yes	bioethics	National Core for Neuroethics, Djavad Mowafaghian Centre for Brain Health, 2215 Wesbrook Mall, University of British Columbia, Room 3450D, Vancouver, V6T 1Z3, BC, Canada Department of Energy, Electrical and Computer Engineering, British Columbia Institute of Technology, 3700 Willingdon Avenue, Burnaby, V5G 3H2, BC, Canada	bioethics	yes	http://www.doi.org/10.1007/s12152-016-9276-5	Neuroscience communication is increasingly taking place on multidirectional social media platforms, creating new opportunities but also calling for critical ethical considerations. Twitter, one of the most popular social media applications in the world, is a leading platform for the dissemination of all information types, including emerging areas of neuroscience such as optogenetics, a technique …	social media	quantitative		no	Description of empirical context		Health education
Kostick, Kristin M.; Blumenthal-Barby, Jennifer S.; Wilhelms, Lidija A.; Delgado, Estevan D.; Bruce, Courtenay R.	2015	Content Analysis of Social Media Related to Left Ventricular Assist Devices	Circulation. Cardiovascular quality and outcomes	yes	medicine	From the Center for Medical Ethics and Health Policy, Baylor College of Medicine, Houston, TX. kristin.kostick@bcm.edu. From the Center for Medical Ethics and Health Policy, Baylor College of Medicine, Houston, TX. From the Center for Medical Ethics and Health Policy, Baylor College of Medicine, Houston, TX. From the Center for Medical Ethics and Health Policy, Baylor College of Medicine, Houston…	bioethics	yes	http://www.doi.org/10.1161/CIRCOUTCOMES.115.002032	BACKGROUND: Social media have the potential to offer important benefits for patient education, support, and shared decision making. Despite the proliferation of social media use during the past decade, little is known about the scope and quality of available information, or the purposes that social media sites serve for patient decisional and support needs. METHODS AND RESULTS: We conducted a mix…	social media	quantitative		yes	Identification and evaluation of ethical problems		Health education
Du, Li; Kamenova, Kalina; Caulfield, Timothy	2015	The gene patent controversy on Twitter: a case study of Twitter users' responses to the CHEO lawsuit against Long QT gene patents	BMC medical ethics	yes	bioethics	Health Law Institute, Faculty of Law, University of Alberta, Room 464, Edmonton, AB, T6G 2H5, Canada. ldu3@ualberta.ca. Bachelor of Arts & Science Program (BAS), Trent University, Peterborough, ON, Canada. kalinakamenova@trentu.ca. Faculty of Law and School of Public Health, University of Alberta, Edmonton, AB, Canada. caulfield@ualberta.ca.	law		http://www.doi.org/10.1186/s12910-015-0049-1	BACKGROUND: The recent Canadian lawsuit on patent infringement, filed by the Children's Hospital of Eastern Ontario (CHEO), has engendered a significant public debate on whether patenting genes should be legal in Canada. In part, this public debate has involved the use of social networking sites, such as Twitter. This case provides an opportunity to examine how Twitter was used in the context of …	social media	quantitative		no	Description of ethical aspects		Genomics
Ford, Elizabeth; Kazempour, Yalda; Cooper, Maxwell J. F.; Katikireddi, Srinivasa Vittal; Boyd, Andy	2020	Media content analysis of general practitioners' reactions to care.data expressed in the media: what lessons can be learned for future NHS data-sharing initiatives?	BMJ open	yes	medicine	Primary Care and Public Health, Brighton & Sussex Medical School, Brighton, UK e.m.ford@bsms.ac.uk. Primary Care and Public Health, Brighton & Sussex Medical School, Brighton, UK. Primary Care and Public Health, Brighton & Sussex Medical School, Brighton, UK. MRC/CSO Social & Public Health Sciences Unit, University of Glasgow School of Life Sciences, Glasgow, UK. School of Social and Community Me…	medicine		http://www.doi.org/10.1136/bmjopen-2020-038006	OBJECTIVES: Care.data was a 2013 UK government initiative to extract patient data from general practices in England to form a centralised whole-population database for service planning and health research. After a public outcry, the scheme was postponed and cancelled. Public views of care.data have previously been analysed; this study aimed to understand contemporary general practitioners' (GPs) …	news media	unclear		no	Description of ethical aspects		Research & research ethics
Ghosh, Abhishek; Choudhury, Shinjini; Basu, Aniruddha; Mahintamani, Tathagata; Sharma, Kshitiz; Pillai, Renjith R.; Basu, Debasish; Mattoo, S. K.	2020	Extended lockdown and India's alcohol policy: a qualitative analysis of newspaper articles	The International journal on drug policy	yes	interdisciplinary	Drug Deaddiction and Treatment Centre & Department of Psychiatry, Postgraduate Institute of Medical Education & Research, Chandigarh, 160012 India. Electronic address: ghoshabhishek12@gmail.com. All India Institute of Medical Sciences, Rishikesh, India. All India Institute of Medical Sciences, Rishikesh, India. Drug Deaddiction and Treatment Centre & Department of Psychiatry, Postgraduate Institu…	medicine		http://www.doi.org/10.1016/j.drugpo.2020.102940	OBJECTIVES: Since 25th March 2020 India went into a complete and extended lockdown. Alcohol production, sales, and purchase were barred with this overnight prohibition order. We conducted a qualitative analysis of the media reports published within the first month of the nationwide lockdown with the objectives (a) using the media reports as indications of possible public health impact and populat…	news media	qualitative		no	Description of ethical aspects		Infectious diseases	Mental health
Hermans, Anne-Mette	2023	Watermelons, Syringes, and Regulation: Instagram Marketing by Cosmetic Clinics in the UK and the Netherlands	Aesthetic plastic surgery	yes	medicine	Tilburg School of Social and Behavioral Sciences, Tilburg University, Warandelaan 2, 5037 AB, Tilburg, The Netherlands. a.m.m.hermans@tilburguniversity.edu. Erasmus University Rotterdam, Burgemeester Oudlaan 50, 3062 PA, Rotterdam, The Netherlands. a.m.m.hermans@tilburguniversity.edu.	social sciences		http://www.doi.org/10.1007/s00266-023-03420-0	BACKGROUND: Cosmetic clinics use social media to inform and market to prospective patients. Evidence from social media posts by the UK and Dutch cosmetic clinics illustrates the precarious balance between professionalism and commercialism, and raises important questions for the regulation of these marketing communication efforts. METHODS: A random selection of Instagram posts by Dutch and the UK …	social media	qualitative		no		Ethical evaluation of media debate	Health marketing
Dave, L.; Lipner, S. R.	2022	Cross-Sectional Analysis of Characteristics of Dermatologists and Sponsored Content on TikTok™	J. Cutaneous Med. Surg. (Journal of Cutaneous Medicine and Surgery)	yes	medicine	State University of New York Upstate School of Medicine, Syracuse, NY, United States Weill Cornell Medicine, New York, NY, United States	medicine		http://www.doi.org/10.1177/12034754221083975		social media	quantitative		no	Description of empirical context		Health marketing
Kordzadeh, N.; Young, D. K.	2018	Exploring hospitals' use of facebook: Thematic analysis	J. Med. Internet Res. (Journal of medical Internet research)	yes	medicine	Department of Finance and Decision Science, Trinity University, San Antonio, TX, United States Robert A Foisie School of Business, Worcester Polytechnic Institute, 100 Institute Road, Worcester, 01609, MA, United States	social sciences		http://www.doi.org/10.2196/jmir.9549	Background: Although health care organizations such as hospitals and clinics have widely embraced social media as a means to educate the community on health topics and increase patient loyalty and satisfaction, little is known about the content these organizations actually share when using social media channels. Objective: This study aimed to explore the types of content US hospitals post on thei…	social media	quantitative		no	Description of empirical context	Ethical evaluation of media debate	Health marketing	Health policy & health care system	Health education
Grant, Aimee; Hoyle, Louise	2017	Print media representations of UK Accident and Emergency treatment targets: Winter 2014-2015	Journal of clinical nursing	yes	medicine	South East Wales Trials Unit, Centre for Trials Research, Cardiff University, Cardiff, UK. School of Health and Social Care, Edinburgh Napier University, Edinburgh, UK.	medicine		http://www.doi.org/10.1111/jocn.13772	AIMS AND OBJECTIVES: To undertake an analysis of UK national daily newspaper coverage of accident and emergency treatment targets, in order to understand whether the media could be seen to be creating a scandal. BACKGROUND: Emergency department treatment targets have become common in developed countries. In the UK, hospitals are required to treat and discharge patients within four hours, and stat…	news media	qualitative		no	Description of empirical context	Ethical evaluation of media debate	Health policy & health care system
Hagan-Brown, Abena; Favaretto, Maddalena; Borry, Pascal	2017	Newspaper coverage of human-pig chimera research: A qualitative study on select media coverage of scientific breakthrough	Xenotransplantation	yes	medicine	Eastern Virginia Medical School, Norfolk, VA, USA. Department of Public Health and Primary Care, Centre for Biomedical Ethics and Law, Leuven, Belgium. Department of Public Health and Primary Care, Centre for Biomedical Ethics and Law, Leuven, Belgium. Department of Public Health and Primary Care, Centre for Biomedical Ethics and Law, Leuven, Belgium. Institute for Human Genomics and Society, KU …	medicine	yes	http://www.doi.org/10.1111/xen.12317	BACKGROUND: A recently published article in the journal Cell by scientists from the Salk Institute highlighted the successful integration of stem cells from humans in pig embryos. This marks the first step toward the goal of growing human organs in animals for transplantation. There has, to date, been no research performed on the presentation of this breakthrough in the media. We thus assessed ea…	news media	qualitative		no	Description of ethical aspects		Research & research ethics	New technologies & therapies
Barry, Eleanor; Greenhalgh, Trish	2019	General practice in UK newspapers: an empirical analysis of over 400 articles	The British journal of general practice : the journal of the Royal College of General Practitioners	yes	medicine	Nuffield Department of Primary Care Health Sciences, University of Oxford, Oxford. Nuffield Department of Primary Care Health Sciences, University of Oxford, Oxford.	medicine		http://www.doi.org/10.3399/bjgp19X700757	BACKGROUND: In the context of the biggest GP workforce crisis since the NHS began, the alleged negative portrayal of UK general practice in the media is often cited as a reason for falling recruitment. AIM: To explore how general practice and GPs are depicted in UK national newspapers. DESIGN AND SETTING: A thematic analysis of all newspaper articles mentioning GPs or general practice published i…	news media	qualitative		no		Ethical evaluation of media debate	Health policy & health care system
Assor, Y.; Greenberg, D.	2022	Public legitimacy of healthcare resource allocation committees: lessons learned from assessing an Israeli case study	BMC Health Serv. Res. (BMC health services research)	yes	medicine	Department of Anthropology, University of California, Los Angeles, United States Edmond J. Safra Center for Ethics, Tel-Aviv University, Tel-Aviv, Israel Department of Health Policy and Management, School of Public Health, Faculty of Health Sciences, and the Guilford-Glazer Faculty of Business and Management, Ben-Gurion University of the Negev, Be’er-Sheva, Israel	social sciences	yes	http://www.doi.org/10.1186/s12913-022-07992-6	Background: The National Health Insurance Law enacted in 1995 stipulates a list of health services to which all Israeli residents are entitled. For the past 20 years, the list has been updated annually, as a function of a predetermined budget, according to recommendations from the Public National Advisory Committee (PNAC), which evaluates and prioritizes candidate technologies. We assessed the le…	news media	qualitative		yes	Identification and evaluation of ethical problems		Health policy & health care system
Embrett, M.; Randall, G. E.	2021	Understanding Government Decisions to De-fund Medical Services Analyzing the Impact of Problem Frames on Resource Allocation Policies	HEALTH CARE ANALYSIS	yes	medicine	Dalhousie Univ, Fac Hlth, 1360 Lower Water St,Suite 107, Halifax, NS B3J 3X2, Canada McMaster Univ, DeGroote Sch Business Hlth Policy & Management, DSB-229,1280 Main St West, Hamilton, ON L8S 4M4, Canada	medicine		http://www.doi.org/10.1007/s10728-020-00426-6	Many medical services lack robust evidence of effectiveness and may therefore be considered "unnecessary" care. Proactively withdrawing resources from, or de-funding, such services and redirecting the savings to services that have proven effectiveness would enhance overall health system performance. Despite this, governments have been reluctant to discontinue funding of services once funding is i…	news media	qualitative		yes	Description of empirical context		Health policy & health care system
Harding, K. D.; Whittingham, L.; McGannon, K. R.	2021	#sendwine: An Analysis of Motherhood, Alcohol Use and #winemom Culture on Instagram	Subst. Abuse Res. Treat. (Substance Abuse: Research and Treatment)	yes	medicine	Canada Fetal Alcohol Spectrum Disorder Research Network, Vancouver, BC, Canada Psychology Department, Laurentian University, Sudbury, ON, Canada Department of Child and Youth Studies, Brock University, St. Catharines, ON, Canada School of Kinesiology and Health Sciences, Laurentian University, Sudbury, ON, Canada	medicine		http://www.doi.org/10.1177/11782218211015195	Popular culture has recently seen the emergence of the so-called comical wine mom persona, particularly on social media sites such as Instagram. Given the increasing use of alcohol amongst women and the emergence of alcohol as a tool for women and mothers to assert agency and gender equity, a critical analysis of wine mom culture warrants attention. Forty Instagram posts associated with the #wine…	social media	qualitative		no	Description of ethical aspects		Mental health	Social categories
Balkham, Adam; Alderson, Sarah	2017	'The biggest car crash in NHS history': the media portrayal of GP pay before and after the introduction of the Health and Social Care Bill 2011	Primary health care research & development	yes	medicine	1Medical Student,Leeds Institute of Health Sciences,Charles Thackrah Building, University of Leeds,Leeds, UK. 2Clinical Lecturer in Primary Care,Leeds Institute of Health Sciences, Charles Thackrah Building,University of Leeds,Leeds, UK.	medicine		http://www.doi.org/10.1017/S1463423616000359	BACKGROUND: The introduction of the Health and Social Care Bill (2011) changed the role of GPs to include commissioning of health services. Aim This study aimed to identify any differences in the media portrayal of GPs before and after the introduction of the Bill. METHODS: We retrospectively searched four British newspapers over the period 2009-2013 using the media database Nexis. In order to di…	news media	unclear		no	Description of empirical context		Health policy & health care system
Wojczewski, S.; Willcox, M.; Mubangizi, V.; Hoffmann, K.; Peersman, W.; Niederkrotenthaler, T.; Natukunda, S.; Maling, S.; Maier, M.; Mant, D.; Kutalek, R.	2015	Portrayal of the human resource crisis and accountability in healthcare: A qualitative analysis of Ugandan newspapers	PloS one	yes	interdisciplinary	Department of General Practice and Family Medicine, Centre of Public Health, Medical University of Vienna, Vienna, Austria Nuffield Department of Primary Care Health Sciences, University of Oxford, Radcliffe Observatory Quarter, Oxford, United Kingdom Mbarara University of Science and Technology, Mbarara, Uganda Department of Family Medicine and Primary Healthcare, Ghent University, University Ho…	medicine		http://www.doi.org/10.1371/journal.pone.0121766	Background Uganda is one of the 57 countries with a critical shortage of health workers. The aim of this study was to determine how the human resources and health service crisis was covered in Ugandan newspapers and, in particular, how the newspapers attributed accountability for problems in the health services. Methods We collected all articles related to health workers and health services for t…	news media	unclear		no		Ethical evaluation of media debate	Health policy & health care system	Stakeholder perspectives
Hutchinson, M.; Jackson, D.	2014	Troubling fragments and small stories: An analysis of public commentary on nursing through a web blog	COLLEGIAN	yes	medicine	So Cross Univ, Sch Hlth & Human Sci, Lismore, NSW 2480, Australia Univ Technol Sydney, Fac Nursing Midwifery & Hlth, Sydney, NSW 2007, Australia	social sciences		http://www.doi.org/10.1016/j.colegn.2013.12.002	In recent years the media in the United Kingdom has engaged in intense debate on standards of nursing care in the National Health Service (NHS). Much of the public engagement with this debate has been carried out through social media, including blogs and micro blogs. In this manuscript we analyse a single episode of public commentary appearing on a web blog about standards of nursing in the NHS. …	social media	qualitative		no	Description of empirical context		Health policy & health care system
Hicks-Courant, Katherine; Shen, Jenny; Stroupe, Angela; Cronin, Angel; Bair, Elizabeth F.; Wing, Sam E.; Sosa, Ernesto; Nagler, Rebekah H.; Gray, Stacy W.	2021	Personalized Cancer Medicine in the Media: Sensationalism or Realistic Reporting?	Journal of personalized medicine	Predatory publisher (MDPI), poor peer review practices	medicine	Division of Gynecologic Oncology, University of Pennsylvania, Philadelphia, PA 19104, USA. Department of Psychology, The State University of New York at Stony Brook, Stony Brook, NY 11794, USA. Patient Reported Outcomes, Pharmerit International, Cambridge, MA 02142, USA. Corrona, LLC., Waltham, MA 02451, USA. Department of Medical Ethics and Health Policy, Perelman School of Medicine, University …	medicine	yes	http://www.doi.org/10.3390/jpm11080741	BACKGROUND: Given that media coverage can shape healthcare expectations, it is essential that we understand how the media frames "personalized medicine" (PM) in oncology, and whether information about unproven technologies is widely disseminated. METHODS: We conducted a content analysis of 396 news reports related to cancer and PM published between 1 January 1998 and 31 December 2011. Two coders …	news media	quantitative		no	Description of ethical aspects	Ethical evaluation of media debate	New technologies & therapies	Research & research ethics
Niederdeppe, J.; Fowler, E. F.; Goldstein, K.; Pribble, J.	2010	Does local television news coverage cultivate fatalistic beliefs about cancer prevention?	J. Commun. (Journal of Communication)	yes	social sciences	Department of Communication, Cornell University, Ithaca, NY 14853, United States Department of Government, Wesleyan University, Middletown, CT 06459, United States Department of Political Science, University of Wisconsin, Madison, WI,53706, United States Department of Emergency Medicine, University of Michigan, Ann Arbor, MI, 48109, United States	social sciences		http://www.doi.org/10.1111/j.1460-2466.2009.01474.x	Many U.S. adults hold fatalistic beliefs about cancer prevention despite evidence that a large proportion of cancer deaths are preventable. We report findings from two studies that assess the plausibility of the claim that local television (TV) news cultivates fatalistic beliefs about cancer prevention. Study 1 features a content analysis of an October 2002 national sample of local TV and newspap…	news media	unclear		yes	Description of empirical context		Health prevention & promotion
Jane, B.; Gibson, K.	2018	Corporate sponsorship of physical activity promotion programmes: part of the solution or part of the problem?	Journal of public health (Oxford, England)	yes	medicine	Faculty of Sport and Health, The University of St Mark & St John, Derriford Rd, Derriford, Plymouth, UK. Faculty of Sport and Health, The University of St Mark & St John, Derriford Rd, Derriford, Plymouth, UK.	medicine		http://www.doi.org/10.1093/pubmed/fdx065	BACKGROUND: Parklives is a programme intended to raise levels of physical activity across the UK, funded by Coca-Cola GB and delivered in association with Local Authorities and other organizations. Such public-private partnerships have been advocated by many however critics suggest that the conflict between stakeholder motives is too great. METHODS: This study conducted a content analysis of twit…	social media	quantitative		no	Identification and evaluation of ethical problems		Health prevention & promotion	Health marketing
Bopp, Trevor; Vadeboncoeur, Joshua D.; Stellefson, Michael; Weinsz, Melissa	2019	Moving Beyond the Gym: A Content Analysis of YouTube as an Information Resource for Physical Literacy	International journal of environmental research and public health	Predatory publisher (MDPI), poor peer review practices	medicine	Department of Sport Management, University of Florida, Gainesville, FL 32611, USA. tbopp@ufl.edu. Department of Sport Management, University of Florida, Gainesville, FL 32611, USA. Department of Health Education and Promotion, East Carolina University, Greenville, NC 27858, USA. Department of Sport Management, University of Florida, Gainesville, FL 32611, USA.	medicine		http://www.doi.org/10.3390/ijerph16183335	The Internet, and particularly YouTube, has been found to be and continues to develop as a resourceful educational space for health-related information. Understanding physical literacy as a lifelong health-related outcome and facilitator of an active lifestyle, we sought to assess the content, exposure, engagement, and information quality of uploaded physical literacy videos on YouTube. Two resea…	social media	unclear		no	Description of empirical context		Health prevention & promotion
Wrenn, C. L.; Clark, J.; Judge, M.; Gilchrist, K. A.; Woodlock, D.; Dotson, K.; Spanos, R.; Wrenn, J.	2015	The medicalization of Nonhuman Animal rights: frame contestation and the exploitation of disability	DISABILITY & SOCIETY		social sciences	Colorado State Univ, Dept Sociol, Ft Collins, CO 80523 USA Univ Melbourne, Sch Psychol, Melbourne, Vic, Australia Rutgers State Univ, Dept Lib Sci, Clifton Forge, VA USA Virginia Commonwealth Univ, Dept Biol, Richmond, VA 23284 USA	social sciences		http://www.doi.org/10.1080/09687599.2015.1099518	Nonhuman Animal rights activists are sometimes dismissed as crazy' or irrational by countermovements seeking to protect status quo social structures. Social movements themselves often utilize disability narratives in their claims-making as well. In this article, we argue that Nonhuman Animal exploitation and Nonhuman Animal rights activism are sometimes medicalized in frame disputes. The contesta…	mixed	unclear		no	Identification and evaluation of ethical problems		Ideas of health	Disability
Dong, D.; Chan, K.	2016	Authorization, rationalization, and moral evaluation: legitimizing acupuncture in Hong Kong's newspapers	ASIAN JOURNAL OF COMMUNICATION	yes	social sciences	Hong Kong Baptist Univ, David C Lam Inst East West Studies, Hong Kong, Hong Kong, Peoples R China Hong Kong Baptist Univ, Dept Commun Studies, Hong Kong, Hong Kong, Peoples R China	social sciences		http://www.doi.org/10.1080/01292986.2015.1089915	Hong Kong has always been regarded as a critical region of Cultural China. Surprisingly, traditional Chinese medicine has not yet been accepted as legitimate in the city. This study uses acupuncture as a case to investigate the way media texts work to organize a field of knowledge and practices about health in a post-colonial society where contrasting perspectives and hybrid ideas rooted from the…	news media	both		no	Description of empirical context		Ideas of health
Russell, Laura D.	2022	Ill Fates and Heroic Feats: A Thematic Analysis of Elite Athleticism and Chronic Illness	Health communication	yes	social sciences	Communication Department, Denison University.	social sciences		http://www.doi.org/10.1080/10410236.2020.1839200	Far more than an individual endeavor, work is a collective enterprise, an ethic, in which individuals participate to fulfill needs of their surrounding social world. Specifically, sport professionals undergo strenuous physical labor to compete and garner public admiration. Yet, when chronic illness interferes with their performances, how are athletes expected to respond? Through a thematic analys…	news media	qualitative		no	Identification and evaluation of ethical problems		Ideas of health
Read, D.; Burch, L. M.	2023	The Framing of Playing Through the Pain' in the Media: An Investigation of Rafael Nadal During the 2022 French Open	COMMUNICATION & SPORT	yes	social sciences	Loughborough Univ London, Inst Sport Business, Here East,Queen Elizabeth Olymp Pk, London E15 2GZ, England	social sciences		http://www.doi.org/10.1177/21674795231199037	Analgesic medication (i.e., painkillers) provides a legal method for athletes to compete through pain. Masking injury presents the risk of injury exacerbation as well as potential organ damage, long-term musculoskeletal conditions, and dependence. The framing of elite athletes using medication to compete through injury could influence the attitudes and behaviors of other sportspersons including j…	news media	unclear		no		Ethical evaluation of media debate	Ideas of health	Mental health
Hrincu, V.; An, Z.; Joseph, K.; Jiang, Y. F.; Robillard, J. M.; Rosen, A.	2022	Dementia Research on Facebook and Twitter: Current Practice and Challenges	J. Alzheimer's Dis. (Journal of Alzheimer's Disease)	yes	interdisciplinary	Department of Medicine, Division of Neurology, University of British Columbia, Vancouver, BC, Canada Department of Computer Science and Engineering, University at Buffalo, Buffalo, NY, United States BC Children's and Women's Hospital, Vancouver, BC, Canada	medicine		http://www.doi.org/10.3233/JAD-220525	Background: Social media is a powerful tool for engaging diverse audiences in dementia research. However, there is little data summarizing current content exchange in this context. Objective: To inform ethical dementia research engagement on social media, we characterized current practices by analyzing public social media posts. Methods: We retrieved Facebook (2-year period, N = 7,896) and Twitte…	social media	both	yes	no	Description of ethical aspects		Neurological illnesses	Research & research ethics
Sule, Sahana; DaCosta, Marisa C.; DeCou, Erin; Gilson, Charlotte; Wallace, Kate; Goff, Sarah L.	2023	Communication of COVID-19 Misinformation on Social Media by Physicians in the US	JAMA network open	yes	medicine	Department of Health Promotion and Policy, School of Public Health and Health Sciences, University of Massachusetts, Amherst. Department of Health Promotion and Policy, School of Public Health and Health Sciences, University of Massachusetts, Amherst. Department of Health Promotion and Policy, School of Public Health and Health Sciences, University of Massachusetts, Amherst. Department of Health …	medicine		http://www.doi.org/10.1001/jamanetworkopen.2023.28928	IMPORTANCE: Approximately one-third of the more than 1 100 000 confirmed COVID-19-related deaths as of January 18, 2023, were considered preventable if public health recommendations had been followed. Physicians' propagation of misinformation about COVID-19 on social media and other internet-based platforms has raised professional, public health, and ethical concerns. OBJECTIVE: To characterize (…	mixed	both		no	Identification and evaluation of ethical problems		Infectious diseases
Islam, M. S.; Kamal, A.-H.M.; Kabir, A.; Southern, D. L.; Khan, S. H.; Murshid Hasan, S. M.; Sarkar, T.; Sharmin, S.; Das, S.; Roy, T.; Harun, M.G.D.; Chughtai, A. A.; Homaira, N.; Seale, H.	2021	COVID-19 vaccine rumors and conspiracy theories: The need for cognitive inoculation against misinformation to improve vaccine adherence	PloS one	yes	interdisciplinary	Infectious Diseases Division, Program for Emerging Infections, International Centre for Diarrheal Diseases Research, Dhaka, Bangladesh School of Population Health, University of New South Wales, Sydney, Australia Khulna University of Engineering and Technology, Khulna, Bangladesh Department of Sociology, University of Saskatchewan, Saskatoon, Canada Centre for Primary Health Care and Equity, Univ…	medicine		http://www.doi.org/10.1371/journal.pone.0251605	Introduction Rumors and conspiracy theories, can contribute to vaccine hesitancy. Monitoring online data related to COVID-19 vaccine candidates can track vaccine misinformation in real-Time and assist in negating its impact. This study aimed to examine COVID-19 vaccine rumors and conspiracy theories circulating on online platforms, understand their context, and then review interventions to manage…	mixed	quantitative		yes	Identification and evaluation of ethical problems		Infectious diseases	Vaccination
Hooper, Jes	2022	Contamination: The Case of Civets, Companionship, COVID, and SARS	Journal of applied animal welfare science : JAAWS	yes	social sciences	Department of Sociology, Philosophy, and Anthropology (SPA), University of Exeter, Exeter Anthrozoology as Symbiotic Ethics (Ease) Working Group, Exeter, UK.	social sciences	yes	http://www.doi.org/10.1080/10888705.2022.2028627	This research explores the intersection between zoonosis and the trade in wild animals by applying the Asian palm civet (Paradoxurus hermaphroditus) as a lens through which to analyse the ways humans and animals shape, and are shaped by, multi-species entanglements. Civets occupy a unique space within contemporary human-animal relations, as they have become an increasingly popular companion speci…	mixed	unclear		no	Identification and evaluation of ethical problems		Infectious diseases
Cooper, Sara; Anafi, Patricia; Sun, Christina; Naidoo, Nasheen; Reddy, Priscilla; Buchanan, David	2009	Content analysis of local newspaper coverage of the microbicide trials in South Africa	International quarterly of community health education	yes	social sciences	University of Cape Town, South Africa. scooper999@yahoo.com			http://www.doi.org/10.2190/IQ.29.2.b	Based on a content analysis using framing theory, this article examines how the microbicide trials for HIV/AIDS prevention were portrayed in local newspapers in South Africa. Twenty-nine newspaper articles on microbicide research in South Africa appeared between 2004 and 2007 in 8 major South African newspapers; 13 had extended discussions of the microbicide trials while the remainder only mentio…	news media	qualitative		no	Description of empirical context	Ethical evaluation of media debate	Infectious diseases	Health prevention & promotion
Hall, L.McG.; Angus, J.; Peter, E.; O'Brien-Pallas, L.; Wynn, F.; Donner, G.	2003	Media portrayal of nurses' perspectives and concerns in the SARS crisis in Toronto	J. Nurs. Scholarsh. (Journal of Nursing Scholarship)	yes	medicine	University of Toronto, Faculty of Nursing, Ont., Canada Faculty of Nursing, University of Toronto, Toronto, Ont. M5S 3H4, 50 St. George Street, Canada	medicine		http://www.doi.org/10.1111/j.1547-5069.2003.00211.x	Purpose: To describe nursing work life issues as portrayed in the media during the SARS crisis in Toronto. Methods: Content analysis of local and national news media documents in Canada. Media articles were sorted and classified by topic, and themes were identified. Findings: Themes were: (a) changing schemas of nursing practice: the new normal; (b) barriers to relational nursing work; (c) work l…	news media	qualitative		no	Description of empirical context		Infectious diseases	Stakeholder perspectives
Hudacek, D. L.; Kuruvilla, S.; Kim, N.; Semrau, K.; Thea, D.; Qazi, S.; Pleasant, A.; Shanahan, J.	2011	Analyzing media coverage of the global fund diseases compared with lower funded diseases (childhood pneumonia, diarrhea and measles)	PloS one	yes	interdisciplinary	Center for Global Health and Development, Boston University, Boston, MA, United States World Health Organization, Geneva, Switzerland Canyon Ranch Institute, Tucson, AZ, United States College of Communications, Boston University, Boston, MA, United States	medicine		http://www.doi.org/10.1371/journal.pone.0020438	Background: Pneumonia, diarrhea and measles are the leading causes of death in children worldwide, but have a disproportionately low share of international funding and media attention [1-3]. In comparison, AIDS, tuberculosis and malaria - diseases that also significantly affect children - receive considerably more funding and have relatively high media coverage. This study investigates the potent…	news media	qualitative		no	Description of ethical aspects		Health policy & health care system	Research & research ethics
Imison, M.; Schweinsberg, S.	2013	Australian news media framing of medical tourism in low- and middle-income countries: a content review	BMC public health	yes	medicine	Univ Sydney, Sydney Sch Publ Hlth, Sydney, NSW 2006, Australia Univ Technol Sydney, Management Discipline Grp, Sydney, NSW 2007, Australia	medicine		http://www.doi.org/10.1186/1471-2458-13-109	Background: Medical tourism - travel across international borders for health care - appears to be growing globally, with patients from high-income nations increasingly visiting low- and middle-income countries to access such services. This paper analyses Australian television and newspaper news and current affairs coverage to examine how medical tourism and these destinations for the practice are…	news media	quantitative		no	Description of ethical aspects		Health policy & health care system
Joseph, Saji; Hemalatha, K.	2021	Addiction treatment in India: Legal, ethical and professional concerns reported in the media	Indian journal of medical ethics	yes	bioethics	Ph D. Scholar, Department of Social Work, Christ Deemed to be University, Bangalore, INDIA. Associate Professor, Department of Sociology and Social Work, Christ Deemed to be University, Bangalore, INDIA.	social sciences		http://www.doi.org/10.20529/IJME.2021.030	As per the Magnitude of Substance Use in India 2019 survey report, over 57 million of the Indian population is in need of professional help for alcohol use disorders and around 7.7 million for opioid use disorders. The increasing demand for addiction treatment services in India calls for professionalising every aspect of the field. Frequent human rights violations and various unethical practices …	news media	unclear		no	Description of ethical aspects		Mental health
Soffer, Michal; Ajzenstadt, Mimi	2010	Stigma and otherness in the Israeli media's mirror representations of illness	Qualitative health research	yes	interdisciplinary	College of Law, the Burton Blatt Institute, Syracuse University, 900 S Crouse Ave., Crouse-Hinds Hall, Suite 300, Syracuse, NY 13244-2130, USA. msoffer@law.syr.edu	law		http://www.doi.org/10.1177/1049732310369803	In this study we examined the social construction of stigma toward HIV/AIDS in the Israeli press by comparing newspaper articles on HIV/AIDS, a highly stigmatized illness, and heart disease, a nonstigmatized illness in Israel. We carried out thematic content analysis of 242 newspaper articles published over a 12-month period. Two counter themes emerged from the analysis. HIV/AIDS was portrayed as…	news media	qualitative		no	Identification and evaluation of ethical problems		Infectious diseases
Thomas, Trevor; Wilson, Annabelle; Tonkin, Emma; Miller, Emma R.; Ward, Paul R.	2020	How the Media Places Responsibility for the COVID-19 Pandemic-An Australian Media Analysis	Frontiers in public health	Predatory publisher (Frontiers), poor peer review practices	medicine	College of Medicine and Public Health, Flinders University, Adelaide, SA, Australia. College of Medicine and Public Health, Flinders University, Adelaide, SA, Australia. College of Medicine and Public Health, Flinders University, Adelaide, SA, Australia. College of Medicine and Public Health, Flinders University, Adelaide, SA, Australia. College of Medicine and Public Health, Flinders University,…	medicine		http://www.doi.org/10.3389/fpubh.2020.00483	Global pandemics are likely to increase in frequency and severity, and media communication of key messages represents an important mediator of the behavior of individuals in response to public health countermeasures. Where the media places responsibility during a pandemic is therefore important to study as blame is commonly used as a tool to influence public behavior but can also lead to the subj…	news media	qualitative		no	Identification and evaluation of ethical problems		Infectious diseases
Mensah, M. N.; Waugh, T.; Lavoie, R.; Dumas, J.; Bernier, M.; Garneau, M. J.; Giroux, C.; Otis, J.	2008	"The VIHsibilité Project": HIV-positive people in the Québec press and community responses	AIDS Care Psychol. Socio-Med. Asp. AIDS HIV (AIDS Care - Psychological and Socio-Medical Aspects of AIDS/HIV)	yes	medicine	École de Travail Social, Institut de Recherches et d'Études Féministes, Université du Québec à Montréal, Montreal, QC, Succursale Centre-ville, Canada Film Studies and Programme in Interdisciplinary Studies in Sexuality, Concordia University, Montreal, QC, Canada Coalition des Organismes Québécois de Lutte Contre Le Sida, Montreal, QC, Canada Communications, Université du Québec à Montréal, Montr…	social sciences		http://www.doi.org/10.1080/09540120701867164	The VIHsibilité Project is a community-based action-research initiative that examines newspaper coverage of HIV/AIDS issues in Quebec from 1988 to 2004. Using standard qualitative research methods, and in consultation with an advisory committee of people directly impacted by HIV/AIDS news coverage, the project discerns trends in reporting on HIV/AIDS and undertakes discursive content analysis of …	news media	qualitative		no		Ethical evaluation of media debate	Infectious diseases
Abiola, S. E.; Colgrove, J.; Mello, M. M.	2013	The Politics of HPV Vaccination Policy Formation in the United States	JOURNAL OF HEALTH POLITICS POLICY AND LAW	yes	social sciences	Columbia Mailman Sch Publ Hlth, Dept Hlth Policy & Management, New York, NY USA Columbia Mailman Sch Publ Hlth, New York, NY USA Harvard Univ, Sch Publ Hlth, Dept Hlth Policy & Management, Cambridge, MA 02138 USA	medicine		http://www.doi.org/10.1215/03616878-2208567	This article explores the political dimensions of policy formation for the human papillomavirus (HPV) vaccine through case studies of six states: California, Indiana, New Hampshire, New York, Texas, and Virginia. Using thematic content analysis of semistructured key informant interviews with policy stakeholders, newspaper articles, and archival materials, we describe the trajectory of public heal…	news media	qualitative		yes	Description of empirical context		Infectious diseases	Vaccination
Brito, L.; dos Santos, R. L.; Rego, S.	2022	Solidarity, citizenship and social justice: perceptions of social actors about public responses to COVID-19	Ciencia & saude coletiva	?	social sciences	Anis Inst Bioet, Caixa Postal 8011, BR-70680553 Brasilia, DF, Brazil Fundacao Oswaldo Cruz, Escola Nacl Saude Publ Sergio Arouca, Programa Posgrad Bioet Et Aplicada & Saude Colet, Rio De Janeiro, RJ, Brazil Fundacao Oswaldo Cruz, Escola Nacl Saude Publ Sergio Arouca, Rio De Janeiro, RJ, Brazil	bioethics		http://www.doi.org/10.1590/1413-812320222711.19062021EN	This qualitative study aimed to analyze the social actors' perceptions of public responses during the COVID-19 pandemic. We conducted semi-structured interviews with eleven civil society representatives and social movement leaders. We also performed triangulation based on the systematization of opinion papers authored by humanitarian organizations and civil society leaders and published in large-…	news media	qualitative		yes	Identification and evaluation of ethical problems		Infectious diseases
Wilhelmy, Saskia; Müller, Regina; Gross, Dominik	2022	Identifying the scope of ethical challenges caused by the Ebola epidemic 2014-2016 in West Africa: a qualitative study	Philosophy, ethics, and humanities in medicine : PEHM	yes	interdisciplinary	Institute for History, Theory and Ethics of Medicine, Medical Faculty, RWTH Aachen University, Wendlingweg 2, 52074, Aachen, Germany. swilhelmy@ukaachen.de. Institute of Philosophy, University of Bremen, Enrique-Schmidt-Str. 7, 28359, Bremen, Germany. Institute for History, Theory and Ethics of Medicine, Medical Faculty, RWTH Aachen University, Wendlingweg 2, 52074, Aachen, Germany.	bioethics	yes	http://www.doi.org/10.1186/s13010-022-00128-y	BACKGROUND: The West African Ebola virus epidemic from 2014 to 2016 is unprecedented in its scale, surpassing all previous and subsequent Ebola outbreaks since 1976. This epidemic provoked a humanitarian emergency that extended to different spheres of life, making visible ethical challenges in addition to medical, economic, and social ones. The present article aims to identify and differentiate t…	news media	qualitative		yes	Identification and evaluation of ethical problems		Infectious diseases
Bosch, T.; Wasserman, H.	2023	South African tabloid coverage of Covid19: <i>The Daily Sun</i>	MEDIA CULTURE & SOCIETY	yes	social sciences	Univ Cape Town, Cape Town, South Africa Stellenbosch Univ, Stellenbosch, South Africa Univ Cape Town, Ctr Film & Media Studies, Rm128,Arts Block,Upper Campus, ZA-7700 Cape Town, South Africa			http://www.doi.org/10.1177/01634437221140514	Around the world, tabloid newspapers are routinely surrounded by a moral and cultural panic. They are criticised for lowering standards of journalism and privileging sensation above substance, diverting readers from serious news to entertainment, or foregoing ethical principles. However, scholarship about tabloids have also highlighted the ways in which these papers are frequently better attuned …	news media	quantitative		no	Description of empirical context	Ethical evaluation of media debate	Infectious diseases
Gesser-Edelsburg, A.; Shir-Raz, Y.; Bar-Lev, O. S.; James, J. J.; Green, M. S.	2016	Outbreak or Epidemic? How Obama's Language Choice Transformed the Ebola Outbreak into an Epidemic	Disaster Med. Public Health Preparedness (Disaster Medicine and Public Health Preparedness)	yes	medicine	School of Public Health, Health Promotion Program, University of Haifa, 199 Aba Khoushy Ave, Mt.-Carmel Haifa, 3498838, Israel Department of Communication, Israel University of Haifa, Haifa, Israel Society for Disaster Medicine and Public Health, Bethesda, United States	medicine		http://www.doi.org/10.1017/dmp.2016.48	Objective Our aim was to examine in what terms leading newspapers' online sites described the current Ebola crisis. Methods We employed a quantitative content analysis of terms attributed to Ebola. We found and analyzed 582 articles published between March 23 and September 30, 2014, on the online websites of 3 newspapers: The New York Times, Daily Mail, and Ynet. Our theoretical framework drew fr…	news media	quantitative		no	Description of empirical context		Infectious diseases
Zimmermann, Bettina M.; Paul, Katharina T.; Janny, Anna; Butt, Zarah	2023	Between information campaign and controversy: a quantitative newspaper content analysis about COVID-19 vaccination in Switzerland and Austria	Scandinavian journal of public health	yes	medicine	Institute for Biomedical Ethics, University of Basel, Switzerland. Institute of History and Ethics in Medicine, School of Social Sciences, School of Medicine, Technical University of Munich, Germany. Institute of Philosophy and Multidisciplinary Center for Infectious Diseases, University of Bern, Switzerland. Department of Political Science, University of Vienna, Austria. Research Platform Govern…	bioethics	yes	http://www.doi.org/10.1177/14034948231195388	AIMS: Because media portrayal reflects and shapes public opinion and health policy, investigating news coverage of public health issues is highly relevant for public health research and practice. Addressing a topical issue, this study investigated how newspaper coverage framed COVID-19 vaccines in Austria and German-speaking Switzerland and how it developed over time. METHODS: A quantitative news…	news media	quantitative		no	Description of empirical context	Ethical evaluation of media debate	Infectious diseases	Vaccination
Kamenova, K.; Ravitsky, V.; McMullin, S.; Caulfield, T.	2016	Media portrayal of non-invasive prenatal testing: A missing ethical dimension	J. Sci. Commun. (Journal of Science Communication)	yes	social sciences	Trent University, Canada School of Public Health, University of Montreal, Canada Faculty of Law, University of Alberta, Canada Faculty of Law, School of Public Health, University of Alberta, Canada	medicine		http://www.doi.org/10.22323/2.15020203	Non-invasive prenatal testing (NIPT) is an emerging technology for detecting chromosomal disorders in the fetus and mass media may have an impact on shaping the public understanding of its promise and challenges. We conducted a content analysis of 173 news reports to examine how NIPT was portrayed in English-language media sources between January 1 and December 31, 2013. Our analysis has shown th…	news media	qualitative		no	Description of ethical aspects		Reproductive health	New technologies & therapies	Genomics
Zimmermann, Bettina M.; Buyx, Alena; McLennan, Stuart	2023	Newspaper coverage on solidarity and personal responsibility in the COVID-19 pandemic: A content analysis from Germany and German-speaking Switzerland	SSM - population health	yes	social sciences	Institute for Biomedical Ethics, University of Basel, Basel, Switzerland. Multidisciplinary Center for Infectious Diseases & Institute of Philosophy, University of Bern, Bern, Switzerland. Institute of History and Ethics in Medicine, TUM School of Social Sciences, TUM School of Medicine, Technical University of Munich, Munich, Germany. Institute of History and Ethics in Medicine, TUM School of So…	bioethics	yes	http://www.doi.org/10.1016/j.ssmph.2023.101388	Solidarity and personal responsibility have been repeatedly called upon during the COVID-19 pandemic. This study quantifies and contextualizes the use of these terms in newspaper coverage in Germany and German-speaking Switzerland based on n = 640 articles from six functionally equivalent newspapers. The term solidarity in the context of the COVID-19 pandemic was mentioned in 541/640 articles (84…	news media	quantitative		no	Identification and evaluation of ethical problems	Ethical evaluation of media debate	Infectious diseases
Perez, Samara; Fedoruk, Claire; Shapiro, Gilla K.; Rosberger, Zeev	2016	Giving Boys a Shot: The HPV Vaccine's Portrayal in Canadian Newspapers	Health communication	yes	social sciences	a Department of Psychology , McGill University. b Lady Davis Institute for Medical Research, Jewish General Hospital. a Department of Psychology , McGill University. b Lady Davis Institute for Medical Research, Jewish General Hospital. c Department of Anthropology , McGill University. a Department of Psychology , McGill University. b Lady Davis Institute for Medical Research, Jewish General Hospi…	medicine		http://www.doi.org/10.1080/10410236.2015.1089466	In January 2012, the National Advisory Committee on Immunization (NACI) of Canada recommended that males aged 9-26 years receive the human papillomavirus (HPV) vaccine to protect against genital warts and HPV-associated cancers. Estimated HPV vaccine uptake rates for Canadian males are extremely low. Using a content analysis of Canadian newspaper articles, this study investigated what information…	news media	quantitative		no	Identification and evaluation of ethical problems		Infectious diseases	Vaccination	Social categories
Mandeville, Kate L.; O'Neill, Sam; Brighouse, Andrew; Walker, Alice; Yarrow, Kielan; Chan, Kenneth	2014	Academics and competing interests in H1N1 influenza media reporting	Journal of epidemiology and community health	yes	medicine	Department of Global Health and Development, London School of Hygiene and Tropical Medicine, , London, UK.	medicine		http://www.doi.org/10.1136/jech-2013-203128	BACKGROUND: Concerns have been raised over competing interests (CoI) among academics during the 2009 to 2010 A/H1N1 pandemic. Media reporting can influence public anxiety and demand for pharmaceutical products. We assessed CoI of academics providing media commentary during the early stages of the pandemic. METHODS: We performed a retrospective content analysis of UK newspaper articles on A/H1N1 i…	news media	quantitative		no		Ethical evaluation of media debate	Infectious diseases
Mills, E.; Rachlis, B.; Wu, P.; Wong, E.; Wilson, K.; Singh, S.	2005	Media reporting of tenofovir trials in Cambodia and Cameroon	BMC Int. Health Hum. Rights (BMC International Health and Human Rights)	yes	medicine	Dept. of Clinical Epidemiology and Biostatistics, McMaster University, Hamilton, Ont., Canada Centre for International Human Rights Law, University of Oxford, Oxford, United Kingdom Department of Epidemiology, London School of Hygiene and Tropical Medicine, London, United Kingdom Development Studies Institute, London School of Economics, London, United Kingdom Departments of Medicine, Health Poli…	medicine		http://www.doi.org/10.1186/1472-698X-5-6	Background: Two planned trials of pre-exposure prophylaxis tenofovir in Cambodia and Cameroon to prevent HIV infection in high-risk populations were closed due to activist pressure on host country governments. The international news media contributed substantially as the primary source of knowledge transfer regarding the trials. We aimed to characterize the nature of reporting, specifically focus…	news media	quantitative		no		Ethical evaluation of media debate	Infectious diseases	Health prevention & promotion
Zimmermann, Bettina Maria; Fiske, Amelia; Prainsack, Barbara; Hangel, Nora; McLennan, Stuart; Buyx, Alena	2021	Early Perceptions of COVID-19 Contact Tracing Apps in German-Speaking Countries: Comparative Mixed Methods Study	Journal of medical Internet research	yes	medicine	Institute of History and Ethics in Medicine, Technical University Munich, Munich, Germany. Institute for Biomedical Ethics, University of Basel, Basel, Switzerland. Institute of History and Ethics in Medicine, Technical University Munich, Munich, Germany. Department of Political Science, University of Vienna, Vienna, Austria. Institute of History and Ethics in Medicine, Technical University Munic…	bioethics	yes	http://www.doi.org/10.2196/25525	BACKGROUND: The main German-speaking countries (Germany, Austria, and Switzerland) have implemented digital contact tracing apps to assist the authorities with COVID-19 containment strategies. Low user rates for these apps can affect contact tracing and, thus, its usefulness in controlling the spread of the novel coronavirus. OBJECTIVE: This study aimed to assess the early perceptions of people l…	news media	quantitative		yes	Identification and evaluation of ethical problems		Infectious diseases	New technologies & therapies
Kendall, Tamil; Sriram, Pallavi; Parmar, Amrit; Norman, Wendy V.	2023	Canadian Newspapers Support Mifepristone Medication Abortion to Improve Fulfillment of the AAAQ Right to Health Framework (2015-2019)	Women's health issues : official publication of the Jacobs Institute of Women's Health	yes	interdisciplinary	School of Population and Public Health, Faculty of Medicine, University of British Columbia, Vancouver, British Columbia, Canada. Department of Obstetrics & Gynecology, Faculty of Medicine, University of British Columbia, Vancouver, British Columbia, Canada. Faculty of Nursing, British Columbia Institute of Technology, Burnaby, British Columbia, Canada. Department of Family Practice, Faculty of M…	medicine		http://www.doi.org/10.1016/j.whi.2023.05.008	BACKGROUND: In 2015, mifepristone in combination with misoprostol, the international gold standard for medication abortion, was approved for use in Canada. By 2019, all Canadian provinces had included the medication as a publicly insured health benefit. METHODS: Our content analysis of Canadian newspaper coverage describes arguments in favor of or against medication abortion and the evolving regu…	news media	quantitative		no	Description of ethical aspects	Ethical evaluation of media debate	Reproductive health
Degeling, C.; Kerridge, I.	2013	Hendra in the news: Public policy meets public morality in times of zoonotic uncertainty	Social science & medicine (1982)	yes	social sciences	Univ Sydney, Ctr Values Eth Law Med, Sydney Sch Publ Hlth, Sydney, NSW 2006, Australia	bioethics	yes	http://www.doi.org/10.1016/j.socscimed.2012.12.024	Public discourses have influence on policymaking for emerging health issues. Media representations of unfolding events, scientific uncertainty, and real and perceived risks shape public acceptance of health policy and therefore policy outcomes. To characterize and track views in popular circulation on the causes, consequences and appropriate policy responses to the emergence of Hendra virus as a …	news media	unclear		no	Identification and evaluation of ethical problems		Infectious diseases	Health policy & health care system
Luisi, M. L.R.; Barker, J.; Geana, M.	2018	American Ebola Story: frames in U.S. National Newspapers	ATLANTIC JOURNAL OF COMMUNICATION	yes	social sciences	Univ Missouri, Missouri Sch Journalism, 178 Gannett Hall, Columbia, MO 65211 USA Univ N Carolina, Sch Media & Journalism, Chapel Hill, NC USA Univ Kansas, William Allen White Sch Journalism & Mass Commun, Lawrence, KS 66045 USA	social sciences		http://www.doi.org/10.1080/15456870.2018.1517764	The 2014 Ebola epidemic saw the first symptomatic and fatal cases of Ebola in the United States. Concurrently, news coverage in U.S. media about Ebola increased. Research has shown that media's framing of events influences public perception and understanding. To address framing of the Ebola epidemic in the U.S. media, researchers conducted a content analysis of newspaper articles reporting on the…	news media	unclear		no	Identification and evaluation of ethical problems		Infectious diseases
Power, Jennifer; Fileborn, Bianca; Dowsett, Gary W.; Lucke, Jayne; Brown, Graham; Ellard, Jeanne; Lewin, Sharon R.; Tucker, Joseph D.; Slavin, Sean; Sugarman, Jeremy; Hill, Sophie	2017	HIV cure research: print and online media reporting in Australia	Journal of virus eradication	yes	medicine	Australian Research Centre in Sex, Health and Society, La Trobe University, Melbourne, Australia. Australian Research Centre in Sex, Health and Society, La Trobe University, Melbourne, Australia. Centre For Social Research in Health, University of NSW, Australia, Sydney. Centre for Health Communication and Participation, School of Psychology and Public Health, La Trobe University, Melbourne.	social sciences			OBJECTIVES: While still in its early stages, recent scientific research towards a cure for HIV has generated widespread media interest. The aim of this paper was to explore the ways in which this research has been represented in Australian print and online media and discuss implications of this. METHODS: A search of databases from four selected media outlets was conducted to identify published ar…	news media	unclear		no		Ethical evaluation of media debate	Infectious diseases
Kay Fullenkamp, Natalie	2021	Playing Russian roulette with their kids: Experts' construction of ignorance in the California and Ohio measles outbreaks	Social science & medicine (1982)	yes	social sciences	University of New Mexico, Department of Sociology and Criminology, 1915 Roma Building 78, MSCO5 3080, 1 University of New Mexico, Albuquerque, NM, 87131, USA. Electronic address: nfullenkamp@unm.edu.	social sciences		http://www.doi.org/10.1016/j.socscimed.2021.113704	Vaccination has become a site of professional and social concern, particularly as parents choose not to vaccinate their children. Previous research in medical sociology has considered the role of parents, knowledge, and health beliefs within vaccination debates. Yet, what has been overlooked is the expert construction of ignorance that emerges in conflicts over vaccination. This construction crys…	news media	unclear		unclear	Identification and evaluation of ethical problems		Infectious diseases	Vaccination
Luo, Yunting; Feng, Xianqiong; Wang, Dandan; Zheng, Mingyue; Reinhardt, Jan D.	2023	Understanding early experiences of Chinese frontline nurses during the COVID-19 pandemic: A text mining and thematic analysis of social media information	Nursing & health sciences	yes	medicine	Institute for Disaster Management and Reconstruction, Sichuan University, Chengdu, China. Center of Infectious Diseases, West China Hospital, Sichuan University/West China School of Nursing, Sichuan University, Chengdu, China. Department of Nursing, West China Hospital, Sichuan University/West China School of Nursing, Sichuan University, Nursing Key Laboratory of Sichuan Province, Sichuan Univers…	social sciences		http://www.doi.org/10.1111/nhs.13037	This study aims to explore the early experiences of frontline nurses at the beginning of the COVID-19 pandemic in China as expressed through social media posts. This study used an explanatory sequential mixed-method design. Text mining was used for sentiment analysis. The chi-square test was used to compare the differences in the composition ratio of sentiment classification of posts in different…	social media	both	yes	no	Identification and evaluation of ethical problems		Infectious diseases	Stakeholder perspectives
Kerr, Hanna; Booth, Richard; Jackson, Kimberley	2020	Exploring the Characteristics and Behaviors of Nurses Who Have Attained Microcelebrity Status on Instagram: Content Analysis	Journal of medical Internet research	yes	medicine	Western University, London, ON, Canada. Western University, London, ON, Canada. Western University, London, ON, Canada.			http://www.doi.org/10.2196/16540	BACKGROUND: Instagram is a social media platform that enables users to share images and videos worldwide. Some nurses have used Instagram to document their experiences as a nurse and have subsequently gained microcelebrity status-that is, a user who purposefully seeks to amass a substantive Web-based following and has become recognized as a niche area of interest. OBJECTIVE: This study aimed to i…	social media	qualitative		no	Description of ethical aspects		Stakeholder perspectives
Ahmed, W.; Bath, P. A.; Sbaffi, L.; Demartini, G.; ASSOC COMP MACHINERY	2018	Moral Panic through the Lens of Twitter: An Analysis of Infectious Disease Outbreaks	SMSociety '18: Proceedings of the 9th International Conference on Social Media and Society	?	social sciences	Northumbria Univ, Newcastle Business Sch, Newcastle Upon Tyne, Tyne & Wear, England Univ Sheffield, Informat Sch, Sheffield, S Yorkshire, England Univ Queensland, Sch Informat Technol & Elect Engn, Brisbane, Qld, Australia	social sciences		http://www.doi.org/10.1145/3217804.3217915	This paper presents an in-depth qualitative analysis of n=13,373 tweets that relate to the peak of the Swine Flu outbreak of 2009, and the Ebola outbreak of 2014. Tweets were analysed using thematic analysis and a number of themes and sub-themes were identified. The results were brought together in an abstraction phase and the commonalities between the cases were studied. An interesting similarit…	social media	qualitative		no	Description of empirical context		Infectious diseases
Fanara, D.	2021	Digital communication and Ramadan at the time of COVID-19	JOURNAL OF ARAB & MUSLIM MEDIA RESEARCH	yes	social sciences				http://www.doi.org/10.1386/jammr_00032_1	COVID-19 has presented both a health and an information risk with the viral spread of sometimes partial, false or erroneous news. In the Arab region, the media spheres have been saturated with information regarding coronavirus news. From social and traditional media, Arab audiences have been bombarded with a plethora of information, some of which was confusing and contradictory. As coronavirus sw…	social media	qualitative		no	Description of empirical context		Infectious diseases
Kersbergen, Inge; Buykx, Penny; Brennan, Alan; Brown, Jamie; Michie, Susan; Holmes, John	2022	Print and online textual news media coverage of UK low-risk drinking guidelines from 2014 to 2017: A review and thematic analysis	Drug and alcohol review	yes	medicine	School of Health and Related Research, The University of Sheffield, Sheffield, UK. School of Health and Related Research, The University of Sheffield, Sheffield, UK. School of Humanities and Social Science, The University of Newcastle, Newcastle, Australia. School of Health and Related Research, The University of Sheffield, Sheffield, UK. SPECTRUM Consortium, London, UK. SPECTRUM Consortium, Lond…	medicine		http://www.doi.org/10.1111/dar.13458	INTRODUCTION: The UK low-risk drinking guidelines were revised in 2016. Drinkers were primarily informed about the guidelines via news media, but little is known about this coverage. This study investigated the scale and content of print and online textual news media coverage of drinking guidelines in England from February 2014 to October 2017. METHODS: We searched the Nexis database and two lead…	news media	both		no	Description of ethical aspects	Ethical evaluation of media debate	Mental health	Health prevention & promotion
Bastani, Peivand; Hakimzadeh, Seyyed Mostafa; Bahrami, Mohammad Amin	2021	Designing a conceptual framework for misinformation on social media: a qualitative study on COVID-19	BMC research notes	yes	natural sciences	Health Human Resources Research Center, School of Management and Medical Informatics, Shiraz University of Medical Sciences, Shiraz, Iran. Department of Healthcare Management, School of Management and Medical Informatics, Shiraz University of Medical Sciences, Shiraz, Iran. Baqiat Allah University of Medical Sciences, Tehran, Iran. Health Human Resources Research Center, School of Management and …	medicine		http://www.doi.org/10.1186/s13104-021-05822-2	OBJECTIVE: This study was aimed to present a conceptual framework about the misinformation surrounding COVID-19 outbreak in Iran. For this purpose, discourse analysis of two of the most common social virtual networks were conducted via a four step approach as follows: defining the research question and selecting the content of analysis, gathering information and theory on the context, content ana…	social media	qualitative		no	Identification and evaluation of ethical problems		Infectious diseases
Ligo, Val Alvern Cueco; Chang, Cheng Mun; Yi, Huso	2021	Contested solidarity and vulnerability in social media-based public responses to COVID-19 policies of mobility restrictions in Singapore: a qualitative analysis of temporal evolution	BMC public health	yes	medicine	Saw Swee Hock School of Public Health, National University of Singapore and National University Health System, Singapore, Singapore. Saw Swee Hock School of Public Health, National University of Singapore and National University Health System, Singapore, Singapore. Saw Swee Hock School of Public Health, National University of Singapore and National University Health System, Singapore, Singapore. …	medicine		http://www.doi.org/10.1186/s12889-021-12316-0	BACKGROUND: Mobility restriction is the most effective measure to control the spread of infectious disease at its early stage, especially if a cure and vaccine are not available. When control of the coronavirus disease 2019 (COVID-19) required strong precautionary measures, lockdowns were necessarily implemented in countries around the globe. Public health risk communication about the justificati…	social media	qualitative		no	Identification and evaluation of ethical problems		Infectious diseases	Health policy & health care system
Shearer, L. S.; Simmons, L.; Mindel, A.; Stanberry, L. R.; Rosenthal, S. L.	2012	Reducing the stigma of herpes simplex virus infection: Lessons from an online video contest	Sex. Health (Sexual Health)	yes	interdisciplinary	Department of Pediatrics, Columbia University Medical Center, Children's Hospital of New York at New York Presbyterian Hospital, New York, NY 10032, United States Sydney Medical School, University of Sydney, Sydney, NSW 2006, Australia Australian Herpes Management Forum, Westmead, NSW 2145, Australia	medicine		http://www.doi.org/10.1071/SH11188	Background Herpes simplex virus (HSV) is one of the most common sexually transmisible infections worldwide. HSV-associated stigma negatively impacts emotional and sexual health, suggesting a need for novel approaches to reducing stigma. The aims of this study were to describe the range of destigmatising strategies used by the public in brief online videos, and to describe videos that were success…	social media	qualitative		no	Identification and evaluation of ethical problems		Infectious diseases
Alageel, S.; Alomair, N.	2023	Are the Arab Gulf States Ready for HIV/AIDS Discussions? A Qualitative Thematic Analysis	SEXUALITY RESEARCH AND SOCIAL POLICY	yes	interdisciplinary	King Saud Univ, Coll Appl Med Sci, Community Hlth Sci Dept, Riyadh, Saudi Arabia	medicine		http://www.doi.org/10.1007/s13178-023-00840-0	IntroductionThere is a lack of awareness of HIV/AIDS nature, mode of transmission, and prevention amongst Muslims, with socio-cultural and religious factors contributing to the lack of awareness. This research was aimed at examining people's perceptions and views of HIV/AIDS awareness content in the Gulf Council Cooperation (GCC) region.MethodsWe performed a qualitative thematic analysis of comme…	social media	qualitative		no	Identification and evaluation of ethical problems		Infectious diseases	Health prevention & promotion
McKay, Kathy; Wayland, Sarah; Ferguson, David; Petty, Jane; Kennedy, Eilis	2021	"At Least until the Second Wave Comes…": A Twitter Analysis of the NHS and COVID-19 between March and June 2020	International journal of environmental research and public health	Predatory publisher (MDPI), poor peer review practices	medicine	Public Health, Policy and Systems, Institute of Population Health, University of Liverpool, Liverpool L69 3GL, UK. Tavistock and Portman NHS Foundation Trust, London NW3 5BA, UK. School of Health, University of New England, Armidale 2350, Australia. Formerly, Faculty of Transdisciplinary Innovation, University of Technology Sydney, Sydney 2007, Australia. Tavistock and Portman NHS Foundation Trus…	medicine		http://www.doi.org/10.3390/ijerph18083943	In the UK, tweets around COVID-19 and health care have primarily focused on the NHS. Recent research has identified that the psychological well-being of NHS staff has been adversely impacted as a result of the COVID-19 pandemic. The aim of this study was to investigate narratives relating to the NHS and COVID-19 during the first lockdown (26 March-4 July 2020). A total of 123,880 tweets were coll…	social media	quantitative	yes	no	Identification and evaluation of ethical problems		Infectious diseases	Health policy & health care system	Stakeholder perspectives
Rufai, Sohaib R.; Bunce, Catey	2020	World leaders' usage of Twitter in response to the COVID-19 pandemic: a content analysis	Journal of public health (Oxford, England)	yes	medicine	The University of Leicester Ulverscroft Eye Unit, Leicester Royal Infirmary, Robert Kilpatrick Clinical Sciences Building, PO Box 65, Leicester LE2 7LX, UK. Clinical and Academic Department of Ophthalmology, Great Ormond Street Hospital NHS Foundation Trust, London WC1N 3JH, UK. Faculty of Life Sciences and Medicine, School of Population Health and Environmental Sciences, King's College London, 4…	medicine		http://www.doi.org/10.1093/pubmed/fdaa049	BACKGROUND: It is crucial that world leaders mount effective public health measures in response to COVID-19. Twitter may represent a powerful tool to help achieve this. Here, we explore the role of Twitter as used by Group of Seven (G7) world leaders in response to COVID-19. METHODS: This was a qualitative study with content analysis. Inclusion criteria were as follows: viral tweets from G7 world…	social media	quantitative		no	Description of empirical context		Infectious diseases	Health policy & health care system
Slavik, C. E.; Buttle, C.; Sturrock, S. L.; Darlington, J. C.; Yiannakoulias, N.	2021	Examining tweet content and engagement of canadian public health agencies and decision makers during COVID-19: Mixed methods analysis	J. Med. Internet Res. (Journal of medical Internet research)	yes	medicine	School of Earth, Environment and Society, McMaster University, Hamilton, ON, Canada Division of Epidemiology, Dalla Lana School of Public Health, University of Toronto, Toronto, ON, Canada School of Geography and Environmental Management, University of Waterloo, Waterloo, ON, Canada	social sciences		http://www.doi.org/10.2196/24883	Background: Effective communication during a health crisis can ease public concerns and promote the adoption of important risk-mitigating behaviors. Public health agencies and leaders have served as the primary communicators of information related to COVID-19, and a key part of their public outreach has taken place on social media platforms. Objective: This study examined the content and engageme…	social media	quantitative		no	Description of empirical context		Infectious diseases	Health education	Health prevention & promotion
Young, Sean D.; Zhang, Qingpeng; Zeng, Daniel Dajun; Zhan, Yongcheng; Cumberland, William	2022	Social Media Images as an Emerging Tool to Monitor Adherence to COVID-19 Public Health Guidelines: Content Analysis	Journal of medical Internet research	yes	medicine	Department of Informatics, University of California Institute for Prediction Technology, University of California, Irvine, Irvine, CA, United States. Department of Emergency Medicine, University of California, Irvine, Irvine, CA, United States. School of Data Science, City University of Hong Kong, Kowloon, Hong Kong, Hong Kong. Institute of Automation, Chinese Academy of Sciences, Beijing, China.…	computer science		http://www.doi.org/10.2196/24787	BACKGROUND: Innovative surveillance methods are needed to assess adherence to COVID-19 recommendations, especially methods that can provide near real-time or highly geographically targeted data. Use of location-based social media image data (eg, Instagram images) is one possible approach that could be explored to address this problem. OBJECTIVE: We seek to evaluate whether publicly available near…	social media	quantitative		no	Description of empirical context		Infectious diseases
Khan, M. Laeeq; Malik, A.; Ruhi, U.; Al-Busaidi, A.	2022	Conflicting attitudes: Analyzing social media data to understand the early discourse on COVID-19 passports	Technology in society	yes	interdisciplinary	Associate Professor and Director, Social Media Anaytics Research Team (SMART) Lab, Scripps College of Communication, Ohio University, USA. Assistant Professor, Department of Information Systems, Sultan Qaboos University, Oman. Associate Professor and Director, Centre for Business Analytics & Performance, Telfer School of Management, University of Ottawa, Canada. Assistant Professor of Organizatio…	computer science		http://www.doi.org/10.1016/j.techsoc.2021.101830	In several countries, vaccine passports are being encouraged to hasten the return to some form of normalcy amidst the COVID-19 pandemic. Vaccine passport is a digital or paper document that may serve as proof of the COVID-19 vaccine, thereby allowing entry to public venues, sporting events, air travel, and unrestricted access to other facilities. This study explores how the COVID-19 passport is b…	social media	quantitative		no	Description of ethical aspects		Infectious diseases	Vaccination
Kreps, Sarah; George, Julie; Watson, Noah; Cai, Gloria; Ding, Keyi	2022	(Mis)Information on Digital Platforms: Quantitative and Qualitative Analysis of Content From Twitter and Sina Weibo in the COVID-19 Pandemic	JMIR infodemiology	yes	social sciences	Department of Government Cornell University Ithaca, NY United States. Department of Government Cornell University Ithaca, NY United States. Department of Information Science Cornell University Ithaca, NY United States. Department of Computer Science Cornell University Ithaca, NY United States. Department of Music Cornell University Ithaca, NY United States. Department of Computer Science Cornell …	social sciences		http://www.doi.org/10.2196/31793	BACKGROUND: Misinformation about COVID-19 on social media has presented challenges to public health authorities during the pandemic. This paper leverages qualitative and quantitative content analysis on cross-platform, cross-national discourse and misinformation in the context of COVID-19. Specifically, we investigated COVID-19-related content on Twitter and Sina Weibo-the largest microblogging s…	social media	both		no	Description of ethical aspects	Ethical evaluation of media debate	Infectious diseases
Laryionava, Katsiaryna; Gross, Dominik	2012	Deus ex machina or e-slave? Public perception of healthcare robotics in the German print media	International journal of technology assessment in health care	yes	medicine	RWTH Aachen University, Aachen, Germany. katsiaryna.laryionava@rwth-aachen.de			http://www.doi.org/10.1017/S0266462312000293	OBJECTIVES: The news media plays a central role in providing information regarding new medical technologies and exerts an influence on their social perception, understanding, and assessments. This study, therefore, analyzes how healthcare robotics are portrayed in the German print news media. It examines whether the risks and opportunities of new medical technologies are presented in a balanced m…	news media	quantitative		no	Description of ethical aspects		New technologies & therapies
Lancaster, R.; Sanchez, M.; Maxwel, K.; Medley, R.	2022	TikTok's 'Dancing Nurses' During the COVID-19 Pandemic: A Content Analysis	The American journal of nursing	yes	medicine	Advocate Aurora Hlth, Milwaukee, WI 53202 USA Aurora St Lukes Med Ctr, Milwaukee, WI USA Univ Wisconsin, Hlth Univ Hosp, Neurosci Unit, Madison, WI 53706 USA Northwestern Med, De Kalb, IL USA Univ Wisconsin Oshkosh, Coll Nursing, Oshkosh, WI USA	law			Background: Amid the challenges of the ongoing COVID-19 pandemic, health care workers are using social media to publish increasing numbers of posts, memes, and videos. On TikTok, a rapidly growing and widely used social networking platform, videos labeled "dancing nurses" have recently been trending. Whether nurses or the general public consider such videos to breach professional ethical standard…	social media	quantitative		no	Identification and evaluation of ethical problems	Ethical evaluation of media debate	Infectious diseases	Stakeholder perspectives
Makowska, M.; Boguszewski, R.	2020	AN ANALYSIS OF POLISH DAILY NEWSPAPERS' COVERAGE OF CURRENT SOCIETAL DEBATES ON ETHICAL ISSUES CONCERNING THE PRODUCTION, USE AND SALE OF MEDICINAL DRUGS	ACTA POLONIAE PHARMACEUTICA	yes	medicine	Warsaw Univ Life Sci, Inst Sociol Sci & Pedag, Warsaw, Poland	social sciences		http://www.doi.org/10.32383/appdr/130253	This article aims to identify ethical issues relating to the production, use and sale of medicinal drugs as presented in the two most influential Polish daily newspapers. and to consider the tone of the coverage these newspapers provide. Quantitative content analysis was used to analyze articles in the main editions of Gazeta Wyhorcza (GW) and Rzeczpospolita (RP) in the period from 1st January 20…	news media	quantitative		no	Description of ethical aspects		Health marketing
Paz, M. A.; Mayagoitia-Soria, A.; González-Aguilar, J. M.	2021	From Polarization to Hate: Portrait of the Spanish Political Meme	SOCIAL MEDIA + SOCIETY	yes	social sciences	Univ Complutense Madrid, Av Seneca 2, Madrid 28040, Spain Univ Int La Rioja, Logrono, Spain			http://www.doi.org/10.1177/20563051211062920	Political polarization in Spain has been aggravated by a left-wing coalition government and the rise of the extreme right in the context of health and economic crisis created by COVID-19. This article delves into the collective story that memes offer of this context and aims to establish a categorization that can be used for comparison with other countries. We carried out a content analysis of 63…	social media	unclear		no	Identification and evaluation of ethical problems	Ethical evaluation of media debate	Infectious diseases
Marcon, Alessandro; Master, Zubin; Ravitsky, Vardit; Caulfield, Timothy	2019	CRISPR in the North American popular press	Genetics in medicine : official journal of the American College of Medical Genetics	yes	medicine	Health Law Institute, Faculty of Law, University of Alberta, Edmonton, AB, Canada. Biomedical Ethics Research Program and Center for Regenerative Medicine, Mayo Clinic, Rochester, MN, USA. School of Public Health, University of Montreal, Montreal, QC, Canada. Faculty of Law and School of Public Health, Health Law Institute, University of Alberta, Edmonton, AB, Canada. caulfield@ualberta.ca.	law	yes	http://www.doi.org/10.1038/s41436-019-0482-5	PURPOSE: CRISPR is often called one of the century's most important discoveries and is commonly discussed in terms of its momentous potential impacts. This study analyzed how CRISPR is discussed in the North American popular press, including how it is defined, and which benefits and risks/concerns are attributed to the technology. METHODS: Using the Factiva database, we identified 228 relevant, n…	news media	quantitative		no	Description of ethical aspects		New technologies & therapies	Research & research ethics	Genomics
Aspler, J.; Zizzo, N.; Bell, E.; Di Pietro, N.; Racine, E.	2019	Stigmatisation, Exaggeration, and Contradiction: An Analysis of Scientific and Clinical Content in Canadian Print Media Discourse About Fetal Alcohol Spectrum Disorder	CANADIAN JOURNAL OF BIOETHICS-REVUE CANADIENNE DE BIOETHIQUE	yes	bioethics	Inst Rech Clin Montreal, Neuroeth Res Unit, Montreal, PQ, Canada McGill Univ, Integrated Program Neurosci, Montreal, PQ, Canada McGill Univ, Expt Med, Biomed Eth Unit, Montreal, PQ, Canada McGill Univ, Dept Neurol & Neurosurg, Montreal, PQ, Canada Douglas Coll, Fac Social Sci & Humanities, Dept Psychol, New Westminster, PQ, Canada Univ Montreal, Dept Med, Montreal, PQ, Canada Univ Montreal, Dept …	bioethics		http://www.doi.org/10.7202/1058140ar	Background: Fetal alcohol spectrum disorder (FASD), a complex diagnosis that includes a wide range of neurodevelopmental disabilities, results from exposure to alcohol in the womb. FASD remains poorly understood by Canadians, which could contribute to reported stigma faced by both people with FASD and women who drink alcohol while pregnant. Methods: To better understand how information about FASD…	news media	qualitative		no	Identification and evaluation of ethical problems	Ethical evaluation of media debate	Mental health	Reproductive health	Disability
Ross Arguedas, A. A.	2020	“Can naughty be healthy?”: Healthism and its discontents in news coverage of orthorexia nervosa	Soc. Sci. Med. (Social science & medicine (1982))	yes	social sciences	Northwestern University, School of Communication, Frances Searle Building, 2240 Campus Drive, Evanston, 60208, IL, United States	social sciences		http://www.doi.org/10.1016/j.socscimed.2020.112784	Orthorexia nervosa was first proposed as a diagnosis in 1997, referring to a pathological obsession with healthy food. While not formally accepted by the medical establishment, since its inception, it drew the attention of news outlets around the world. This paper examines almost two decades of news coverage about orthorexia to understand how writers have made sense of the proposed diagnosis. Bas…	news media	qualitative		no	Identification and evaluation of ethical problems		Mental health	Ideas of health	Nutrition, obesity & diet
Masinga, Nombuso; Nyamaruze, Patrick; Akintola, Olagoke	2022	A retrospective study exploring how South African newspapers framed Schizophrenia and other psychotic disorders over an 11-year period (2004-2014)	BMC psychiatry	yes	medicine	Discipline of Psychology, School of Applied Human Sciences, University of KwaZulu-Natal, Durban, South Africa. School of Public Health, Faculty of Community and Health Sciences, University of the Western Cape, Cape Town, South Africa. School of Public Health, Faculty of Community and Health Sciences, University of the Western Cape, Cape Town, South Africa. oakintola@uwc.ac.za.	medicine		http://www.doi.org/10.1186/s12888-022-04276-5	BACKGROUND: The way schizophrenia is portrayed in the media contributes to the dissemination of misinformation about the symptoms, causes, and treatment of mental disorders and has the potential to perpetuate or mitigate the stigmatization of schizophrenia. While research on the news media's role in exacerbating or mitigating the stigmatization of schizophrenia has been conducted widely in other …	news media	qualitative		no		Ethical evaluation of media debate	Mental health
McMullan, J. L.; Mullen, J.	2001	What makes gambling news?	Journal of gambling studies	yes	interdisciplinary	Saint Mary's University, Halifax, Nova Scotia, Canada B3H 3C3. john.mcmullan@stmarys.ca			http://www.doi.org/10.1023/a:1013691813978	This paper examines print media coverage of casino and electronic gambling in one Canadian province from 1992 to 1997. It provides a theme analysis of content of 234 gambling stories printed in the top two daily newspapers in Nova Scotia. The findings of our content analysis indicate that pro-gambling corporate and political newspaper sources waged a successful media campaign and constructed a po…	news media	qualitative		no		Ethical evaluation of media debate	Mental health
Mambulu, F. N.; Mkandawire, P.; Dixon, J.; Mason, S.; Rishworth, A.; Luginaah, I.	2015	Silence of the leaders: Alcohol policy-making in Malawi	Afr. Geogr. Rev. (African Geographical Review)	yes	social sciences	Department of Geography, University of Western Ontario, 1151 Richmond Street, London, N6A 5C2, ON, Canada Institute of Interdisciplinary Studies, Carleton University, Dunton Tower, 1125 Colonel By Drive, Ottawa, K1S 5B6, ON, Canada	social sciences		http://www.doi.org/10.1080/19376812.2014.1003306	This paper draws on the advocacy coalition framework and uses content analysis to examine policy arguments and counterarguments over new legislation governing production, distribution and sale of alcohol in Malawi amidst growing concerns about alcohol-related public health problems and moral decay. We analyzed contents and claims reported in major newspapers (50 papers) and technical reports (2) …	news media	qualitative		yes		Ethical evaluation of media debate	Mental health
Hughes, Caitlin Elizabeth; Lancaster, Kari; Spicer, Bridget	2011	How do Australian news media depict illicit drug issues? An analysis of print media reporting across and between illicit drugs, 2003-2008	The International journal on drug policy	yes	interdisciplinary	Drug Policy Modelling Program, National Drug and Alcohol Research Centre, The University of New South Wales, Sydney, NSW 2052, Australia. caitlin.hughes@unsw.edu.au	medicine		http://www.doi.org/10.1016/j.drugpo.2011.05.008	BACKGROUND: Media reporting on illicit issues has been frequently criticised for being sensationalised, biased and narrow. Yet, there have been few broad and systematic analyses of the nature of reporting. Using a large sample and methods commonly adopted in media communications analysis this paper sought to identify the dominant media portrayals used to denote illicit drugs in Australian newspap…	news media	quantitative		no	Description of empirical context	Ethical evaluation of media debate	Mental health
Wild, T. C.; Koziel, J.; Anderson-Baron, J.; Hathaway, J.; McCurdy, A.; Xu, X.; Asbridge, M.; Belle-Isle, L.; Hathaway, A.; MacPherson, D.; Hyshka, E.	2019	Media coverage of harm reduction, 2000-2016: A content analysis of tone, topics, and interventions in Canadian print news	DRUG AND ALCOHOL DEPENDENCE	yes	medicine	Univ Alberta, Sch Publ Hlth, 3-300 Edmonton Clin Hlth Acad,11405-87 Ave, Edmonton, AB T6G 2T4, Canada Dalhousie Univ, Halifax, NS, Canada Univ Victoria, Canadian AIDS Soc, Victoria, BC, Canada Univ Victoria, Canadian Inst Subst Use Res, Victoria, BC, Canada Univ Guelph, Guelph, ON, Canada Canadian Drug Policy Coalit, Vancouver, BC, Canada Royal Alexandra Hosp, Inner City Hlth & Wellness Program, …	medicine		http://www.doi.org/10.1016/j.drugalcdep.2019.107599	Background: Harm reduction interventions reduce mortality and morbidity for people who use drugs (PWUD), but are contentious and haphazardly implemented. This study describes volume and content of Canadian newspaper coverage of harm reduction produced from 2000 to 2016. Methods: Searches of 54 English-language newspapers identified 5681 texts, coded for type (news reports, opinion pieces), tone (…	news media	quantitative		no	Description of empirical context	Ethical evaluation of media debate	Mental health	Health policy & health care system
Mukattash, T. L.; Jarab, A. S.; Mukattash, I.; Nusair, M. B.; Farha, R. A.; Bisharat, M.; Basheti, I. A.	2020	Pharmacists’ perception of their role during covid-19: A qualitative content analysis of posts on facebook pharmacy groups in jordan	Pharm. Pract. (Pharmacy Practice)		medicine	Department of Clinical Pharmacy, Faculty of Pharmacy, Jordan University of Science and Technology, Irbid, Jordan Department of Marketing, Faculty of Business Administration, Applied Science Private University, Amman, Jordan Department of Pharmacy Practice, Faculty of Pharmacy, Yarmouk University, Irbid, Jordan Department of Clinical Pharmacy and Therapeutics, Faculty of Pharmacy, Applied Science …	medicine		http://www.doi.org/10.18549/PharmPract.2020.3.1900	Objective: This study aimed to evaluate the content available on Facebook pharmacy groups in Jordan regarding the perception of the pharmacists’ role during the coronavirus pandemic in Jordan. Methods: Researchers identified Facebook pharmacy groups through the search engine on the Facebook website. The main search keywords were pharmacy, pharmacist, pharmacists, and Jordan using both Arabic and …	social media	qualitative		no	Description of ethical aspects		Infectious diseases	Stakeholder perspectives
Lyu, Joanne Chen; Di Wang; Mao, Zhifei; Ling, Pamela M.	2022	Evolution of media frames about e-cigarettes from 2004 to 2019: a content analysis of newspapers in China	Health education research	yes	medicine				http://www.doi.org/10.1093/her/cyab019	This study conducted a content analysis of 639 news articles about e-cigarettes in China from 2004-2019 to examine longitudinal changes in media frames and media tones about e-cigarettes in Chinese newspapers. Results indicated that policy frame was the most frequently used frame, followed by human impact frame, information frame, and uncertainty frame. Dividing the time period of 2004-2019 into …	news media	quantitative		no		Ethical evaluation of media debate	Mental health
Smith, K. C.; Wakefield, M. A.; Terry-McElrath, Y.; Chaloupka, F. J.; Flay, B.; Johnston, L.; Saba, A.; Siebel, C.	2008	Relation between newspaper coverage of tobacco issues and smoking attitudes and behaviour among American teens	Tob. Control (Tobacco control)	yes	interdisciplinary	Department of Health, Behavior and Society, Bloomberg School of Public Health, Johns Hopkins University, Baltimore, MD 21205, United States Centre for Behavioural Research in Cancer, Cancer Council Victoria, Vic., Australia Institute for Social Research, University of Michigan, Ann Arbor, MI, United States Institute for Health Research and Policy, University of Illinois at Chicago, Chicago, IL, U…	medicine		http://www.doi.org/10.1136/tc.2007.020495	Objective: Geographic variation in youth smoking prevalence suggests that community-level factors influence risk of tobacco use. We examine the extent to which newspaper coverage of tobacco issues is related to youth smoking attitudes and behaviours. Design: We conducted a content analysis of 8390 newspaper articles on tobacco issues from 386 daily newspapers circulating at 5% or more in 2001-3 M…	news media	quantitative		yes	Description of empirical context		Mental health
Cobbina, J. E.	2008	Race and class differences in print media portrayals of crack cocaine and methamphetamine	J. Crim. Justice Pop. Cult. (Journal of Criminal Justice and Popular Culture)	yes	interdisciplinary	Department of Criminology and Criminal Justice, University of Missouri, St. Louis, United States	law			Despite a growing body of research on moral panic theory, this framework has been largely inattentive to the role of race and class in the creation of moral panics over drug abuse. Using a content analysis of 124 newspaper articles, this study extends moral panic theory by examining whether the race and class of crack cocaine and methamphetamine users and traffickers shaped the print media's depi…	news media	unclear		no	Description of empirical context	Ethical evaluation of media debate	Mental health
Elliott, A. J.; Chapman, S.	2000	'Heroin hell their own making': construction of heroin users in the Australian press 1992-97	Drug and alcohol review	yes	medicine	Univ Sydney, Dept Publ Hlth & Community Med, Sydney, NSW 2006, Australia	medicine		http://www.doi.org/10.1080/713659328	The ACT heroin trial was a proposal to evaluate the efficacy of prescription heroin as a treatment for heroin-dependent people. The trial was actively debated within the press by proponents and opponents but ultimately did not proceed due to a lack of required political support. Precious research indicates that public perceptions of the nature of drug users can influence the direction of policy r…	news media	unclear		no	Description of empirical context	Ethical evaluation of media debate	Mental health
Munjal, Vrinda; Arakelyan, Mary; McDonald, Patrick J.; Illes, Judy	2020	Epilepsy through the eyes of the media: A paradox of positive reporting and challenges of access to advanced neurotechnology	Epilepsy & behavior : E&B	yes	medicine	Department of Medicine, Royal College of Surgeons in Ireland, Dublin D02 YN77, Ireland; Neuroethics Canada, Division of Neurology, Department of Medicine, University of British Columbia, Vancouver, BC V6T 2B5, Canada. Neuroethics Canada, Division of Neurology, Department of Medicine, University of British Columbia, Vancouver, BC V6T 2B5, Canada; Department of Integrated Sciences, University of Br…	medicine	yes	http://www.doi.org/10.1016/j.yebeh.2020.107200	OBJECTIVE: Media coverage of disorders and medical advancements can impact public perception regarding the riskiness, effectiveness, and accessibility of treatment options. We studied that coverage for epilepsy with a focus on surgical interventions and emerging neurotechnologies. METHODS: Epilepsy-related English language articles published through 2019 were retrieved from online International n…	news media	quantitative		no	Description of ethical aspects		Neurological illnesses
Singh, D.; Webb, M.; Griffin, O. H.; Griffin, V. W.; Narayanan, S.	2021	Examining Media Coverage of Drugs in Malaysian Media	ASIAN JOURNAL OF CRIMINOLOGY	yes	natural sciences	Univ Sains Malaysia, Ctr Drug Res, Minden 11800, Penang, Malaysia Univ Calif Riverside, Dept Sociol, 1334 Watkins Hall, Riverside, CA 92507 USA Univ Alabama Birmingham, Dept Criminal Justice, 1201 Univ Blvd,UBOB 210, Birmingham, AL 35294 USA Univ West Georgia, Dept Criminol, 1601 Maple St, Carrollton, GA 30118 USA Univ Sains Malaysia, Sch Social Sci, Minden 11800, Penang, Malaysia	natural sciences		http://www.doi.org/10.1007/s11417-021-09344-5	It has been well-established that, in the USA, the news media contributes to the construction of moral panics regarding the use and users of various types of drugs. In this study, we utilize the moral-panic framework to understand how the media depicts drug use in Malaysia. We used content analysis of two widely read English-language Malaysian newspapers to explore how drug use and drug users are…	news media	unclear		no		Ethical evaluation of media debate	Mental health
Gao, Xiaoli; Hamzah, S. H.; Yiu, Cynthia Kar Yung; McGrath, Colman; King, Nigel M.	2013	Dental fear and anxiety in children and adolescents: qualitative study using YouTube	Journal of medical Internet research	yes	medicine	Dental Public Health, Faculty of Dentistry, The University of Hong Kong, Hong Kong SAR, China. gaoxl@hku.hk	medicine		http://www.doi.org/10.2196/jmir.2290	BACKGROUND: Dental fear and anxiety (DFA) refers to the fear of and anxiety towards going to the dentist. It exists in a considerable proportion of children and adolescents and is a major dilemma in pediatric dental practice. As an Internet social medium with increasing popularity, the video-sharing website YouTube offers a useful data source for understanding health behaviors and perceptions of …	social media	qualitative		no	Description of empirical context		Mental health	Aging & life stages
Gassman, Ruth Ann; Dutta, Tapati; Agley, Jon; Jayawardene, Wasantha; Jun, Mikyoung	2019	Social Media Outrage in Response to a School-Based Substance Use Survey: Qualitative Analysis	Journal of medical Internet research	yes	medicine	Prevention Insights, Institute for Research on Addictive Behavior, School of Public Health, Indiana University Bloomington, Bloomington, IN, United States. Rural Center for AIDS/STD Prevention, School of Public Health, Indiana University Bloomington, Bloomington, IN, United States. Prevention Insights, Institute for Research on Addictive Behavior, School of Public Health, Indiana University Bloom…	medicine		http://www.doi.org/10.2196/15298	BACKGROUND: School-based alcohol, tobacco, and other drug use (ATOD) surveys are a common epidemiological means of understanding youth risk behaviors. They can be used to monitor national trends and provide data, in aggregate, to schools, communities, and states for the purposes of funding allocation, prevention programming, and other supportive infrastructure. However, such surveys sometimes are…	social media	qualitative		no	Description of empirical context		Mental health
Parsloe, S. M.; Holton, A. E.	2018	#Boycottautismspeaks: communicating a counternarrative through cyberactivism and connective action	INFORMATION COMMUNICATION & SOCIETY	yes	social sciences	Ohio Univ, Dept Commun, Athens, OH 45701 USA Univ Utah, Dept Commun, Salt Lake City, UT USA Rollins Coll, Dept Commun, Hlth Commun, Winter Pk, FL 32789 USA	social sciences		http://www.doi.org/10.1080/1369118X.2017.1301514	A growing body of research is examining the role of cyberactivism in facilitating social movements. Yet, few have considered the interplay between cyberactivism and disability advocacy. Through a case study of the #boycottautismspeaks movement, this study finds that cyberactivism may provide platforms for self-advocates to connect through bridging and bonding in unique ways that draw together and…	social media	qualitative		no	Description of empirical context		Mental health	Disability
Murdoch, Blake; Marcon, Alessandro R.; Downie, Daniel; Caulfield, Timothy	2019	Media portrayal of illness-related medical crowdfunding: A content analysis of newspaper articles in the United States and Canada	PloS one	yes	interdisciplinary	Health Law Institute, Faculty of Law, University of Alberta, Edmonton, Alberta, Canada. Health Law Institute, Faculty of Law, University of Alberta, Edmonton, Alberta, Canada. Health Law Institute, Faculty of Law, University of Alberta, Edmonton, Alberta, Canada. Health Law Institute, Faculty of Law, University of Alberta, Edmonton, Alberta, Canada.	law		http://www.doi.org/10.1371/journal.pone.0215805	BACKGROUND: Medical crowdfunding is a growing phenomenon, and newspapers are publishing on the topic. This research analyzed how illness-related crowdfunding and crowdfunding campaigns have recently been represented in newspapers that are popular in the United States and Canada. METHODS: A sample of 336 articles about medical crowdfunding published during the two year time period from October 7, …	news media	quantitative		no	Description of ethical aspects		Health marketing
Ni, Congning; Wan, Zhiyu; Yan, Chao; Liu, Yongtai; Clayton, Ellen Wright; Malin, Bradley; Yin, Zhijun	2022	The Public Perception of the #GeneEditedBabies Event Across Multiple Social Media Platforms: Observational Study	Journal of medical Internet research	yes	medicine	Department of Computer Science, Vanderbilt University, Nashville, TN, United States. Department of Computer Science, Vanderbilt University, Nashville, TN, United States. Department of Biomedical Informatics, Vanderbilt University Medical Center, Nashville, TN, United States. Center for Genetic Privacy & Identity in Community Settings, Vanderbilt University Medical Center, Nashville, TN, United St…	computer science	yes	http://www.doi.org/10.2196/31687	BACKGROUND: In November 2018, a Chinese researcher reported that his team had applied clustered regularly interspaced palindromic repeats or associated protein 9 to delete the gene C-C chemokine receptor type 5 from embryos and claimed that the 2 newborns would have lifetime immunity from HIV infection, an event referred to as #GeneEditedBabies on social media platforms. Although this event stirr…	social media	quantitative	yes	no	Description of ethical aspects		Genomics	New technologies & therapies
Weidner, R. R.	2009	Methamphetamine in three small midwestern cities: Evidence of a moral panic	J. Psychoact. Drugs (Journal of Psychoactive Drugs)	yes	medicine	Department of Sociology-Anthropology, University of Minnesota, Duluth, MN, United States	social sciences		http://www.doi.org/10.1080/02791072.2009.10400533	This study examined the coverage of methamphetamine from 1997 to 2005 by three newspapers serving small Midwestern cities and contrasted their portrayals of methamphetamine problems with available data on the severity of the meth problem in each locality. Results of quantitative and qualitative content analyses show that—to varying degrees, across sites and over time—newspaper coverage of meth wa…	news media	both		no	Description of empirical context	Ethical evaluation of media debate	Mental health
Patterson, C.; Emslie, C.; Mason, O.; Fergie, G.; Hilton, S.	2016	Content analysis of UK newspaper and online news representations of women's and men's 'binge' drinking: a challenge for communicating evidence-based messages about single-episodic drinking?	BMJ open	yes	medicine	MRC/CSO Social and Public Health Sciences Unit, University of Glasgow, Glasgow, UK. Institute for Applied Health Research/School of Health and Life Sciences, Glasgow Caledonian University, Glasgow, UK. Department of Geography, Durham University, Durham, UK. MRC/CSO Social and Public Health Sciences Unit, University of Glasgow, Glasgow, UK. MRC/CSO Social and Public Health Sciences Unit, Universit…	medicine		http://www.doi.org/10.1136/bmjopen-2016-013124	OBJECTIVES: In the UK, men's alcohol-related morbidity and mortality still greatly exceeds women's, despite an increase in women's alcohol consumption in recent decades. New UK alcohol guidelines introduce gender-neutral low-risk alcohol consumption guidance. This study explores how UK newspaper and online news represent women's and men's 'binge' drinking to identify opportunities to better align…	news media	both		no		Ethical evaluation of media debate	Mental health	Social categories
Nisbet, Matthew C.; Fahy, Declan	2013	Bioethics in popular science: evaluating the media impact of The Immortal Life of Henrietta Lacks on the biobank debate	BMC medical ethics	yes	bioethics	School of Communication, American University, 4400 Massachusetts Avenue, NW 20016-8017, Washington, DC, USA. nisbet@american.edu	social sciences		http://www.doi.org/10.1186/1472-6939-14-10	BACKGROUND: The global expansion of biobanks has led to a range of bioethical concerns related to consent, privacy, control, ownership, and disclosure. As an opportunity to engage broader audiences on these concerns, bioethicists have welcomed the commercial success of Rebecca Skloot's 2010 bestselling book The Immortal Life of Henrietta Lacks. To assess the impact of the book on discussion withi…	news media	quantitative		no	Description of ethical aspects	Ethical evaluation of media debate	Research & research ethics
Pagnaer, Tiny; Siermann, Maria; Borry, Pascal; Tšuiko, Olga	2021	Polygenic risk scoring of human embryos: a qualitative study of media coverage	BMC medical ethics	yes	bioethics	Department of Public Health and Primary Care, Centre for Biomedical Ethics and Law, KU Leuven, Leuven, Belgium. Department of Public Health and Primary Care, Centre for Biomedical Ethics and Law, KU Leuven, Leuven, Belgium. maria.siermann@kuleuven.be. Department of Public Health and Primary Care, Centre for Biomedical Ethics and Law, KU Leuven, Leuven, Belgium. Laboratory for Cytogenetics and Gen…	medicine	yes	http://www.doi.org/10.1186/s12910-021-00694-4	BACKGROUND: Current preimplantation genetic testing (PGT) technologies enable embryo genotyping across the whole genome. This has led to the development of polygenic risk scoring of human embryos (PGT-P). Recent implementation of PGT-P, including screening for intelligence, has been extensively covered by media reports, raising major controversy. Considering the increasing demand for assisted rep…	news media	qualitative		no	Description of ethical aspects		Reproductive health	Genomics
Mehta, Nishila; Zhu, Lynn; Lam, Kenneth; Stall, Nathan M.; Savage, Rachel; Read, Stephanie H.; Wu, Wei; Pop, Paula; Faulkner, Colin; Bronskill, Susan E.; Rochon, Paula A.	2020	Health Forums and Twitter for Dementia Research: Opportunities and Considerations	Journal of the American Geriatrics Society	yes	medicine	Faculty of Medicine, University of Toronto, Toronto, Ontario, Canada. Institute of Health Policy, Management and Evaluation, University of Toronto, Toronto, Ontario, Canada. Women's College Research Institute, Women's College Hospital, Toronto, Ontario, Canada. Women's College Research Institute, Women's College Hospital, Toronto, Ontario, Canada. Rotman Research Institute, Baycrest Health Scienc…	medicine		http://www.doi.org/10.1111/jgs.16790	BACKGROUND/OBJECTIVES: Social media platforms are promising sources for large quantities of participant-driven research data and circumvent some common challenges when conducting dementia research. This study provides a summary of key considerations and recommendations about using these platforms as research tools for dementia. DESIGN: Mixed methods. SETTING: Alzheimer's Society's online Dementia…	social media	both		no	Identification and evaluation of ethical problems		Neurological illnesses	Stakeholder perspectives
Eghdam, Aboozar; Hamidi, Ulrika; Bartfai, Aniko; Koch, Sabine	2018	Facebook as communication support for persons with potential mild acquired cognitive impairment: A content and social network analysis study	PloS one	yes	interdisciplinary	Health Informatics Centre (HIC), Department of Learning, Informatics, Management and Ethics (LIME), Karolinska Institutet, Stockholm, Sweden. Health Informatics Centre (HIC), Department of Learning, Informatics, Management and Ethics (LIME), Karolinska Institutet, Stockholm, Sweden. Division of Rehabilitation Medicine, Department of Clinical Sciences Danderyd Hospital, Karolinska Institutet, Stoc…	computer science	yes	http://www.doi.org/10.1371/journal.pone.0191878	INTRODUCTION: Social media has the potential to increase social participation and support for the well-being of individuals with chronic medical conditions. To date, Facebook is the most popular social medium for different types of communication. However, there is a lack of knowledge about the potential use of Facebook as a means of communication for persons with potential Mild Acquired Cognitive…	social media	qualitative		no	Description of empirical context		Neurological illnesses
Kodate, N.; Maeda, Y.; Hauray, B.; Tsujimura, M.; Chan, W. C. H.; Mannan, H.; Yu, W.; Dalgalarrondo, S.; Cheung, M. C.; Yumoto, A.; Suwa, S.; Donnelly, S.; Sakata, N.; O'Shea, D.; Obayashi, K.; Masuyama, S.	2022	Hopes and fears regarding care robots: Content analysis of newspapers in East Asia and Western Europe, 2001-2020	Frontiers in rehabilitation sciences	Predatory publisher (Frontiers), poor peer review practices	medicine	School of Social Policy, Social Work and Social Justice, University College Dublin, Dublin, Ireland. Public Policy Research Center, Hokkaido University, Sapporo, Japan. La Fondation France-Japon, School for Advanced Studies in the Social Sciences (EHESS), Paris, France. Institute for Future Initiatives, University of Tokyo, Tokyo, Japan. Universal Accessibility and Ageing Research Centre, Nishito…	social sciences		http://www.doi.org/10.3389/fresc.2022.1019089	BACKGROUND: As a type of welfare technology, care robotics is now widely seen as a potential aide to rehabilitation, increasing independence and enhancing the wellbeing of people with disabilities and older adults. Research into and development of care robots have both been vigorously promoted in North America, Europe and Asia, and the competition for technological advancement in robotics is beco…	news media	qualitative		no	Identification and evaluation of ethical problems		New technologies & therapies
Rosenberg, S.; Södergård, B.; Rosenholm, J. M.; Rauha, J.-P.	2023	A qualitative study on the views of experts on the social impact of the high-priced orphan drug nusinersen	Exploratory Res. Clin. Soc. Pharm. (Exploratory Research in Clinical and Social Pharmacy)	yes	medicine	Pharmaceutical Sciences Laboratory, Faculty of Science and Engineering, Åbo Akademi University, Turku, 20520, Finland Hospital Pharmacy, Vaasa Central Hospital, Vaasa, 65130, Finland	medicine		http://www.doi.org/10.1016/j.rcsop.2023.100227	Background: Escalating medical costs due to the increasing occurrence of high-priced orphan drugs is a topic discussed in the media and specialist literature. However, there is no study investigating the social impact of such drugs through the views of experts. Objectives: The aim was to demonstrate the social impact of the orphan drug nusinersen based on the views of experts within the community…	news media	qualitative		yes	Identification and evaluation of ethical problems		New technologies & therapies	Health policy & health care system
Strekalova, Y. A.	2015	Informing Dissemination Research: A Content Analysis of US Newspaper Coverage of Medical Nanotechnology News	SCIENCE COMMUNICATION	yes	social sciences	Univ Florida, Sci & Hlth Commun, Gainesville, FL 32610 USA	social sciences		http://www.doi.org/10.1177/1075547014555025	This study examined nanomedicine coverage by the elite and regional U.S. newspapers. The study sought to study prevalent topics; examine time, risk and benefit, thematic and episodic, and societal and personal impact frames; and identify dominating overarching themes.Technology application and economic consequence were dominant topics, but contrary to the studies of other emerging technologies, r…	news media	quantitative		no	Description of empirical context		New technologies & therapies	Research & research ethics
Park, Han Woo; Park, Sejung; Chong, Miyoung	2020	Conversations and Medical News Frames on Twitter: Infodemiological Study on COVID-19 in South Korea	Journal of medical Internet research	yes	medicine	Department of Media & Communication, Interdisciplinary Graduate Programs of Digital Convergence Business and East Asian Cultural Studies, Yeungnam University, Gyeongsan-si, Republic of Korea. Cyber Emotions Research Institute, Gyeongsan-si, Republic of Korea. Tim Russert Department of Communication, John Carroll University, Cleveland Heights, OH, United States. College of Information, University …	social sciences		http://www.doi.org/10.2196/18897	BACKGROUND: SARS-CoV-2 (severe acute respiratory coronavirus 2) was spreading rapidly in South Korea at the end of February 2020 following its initial outbreak in China, making Korea the new center of global attention. The role of social media amid the current coronavirus disease (COVID-19) pandemic has often been criticized, but little systematic research has been conducted on this issue. Social…	social media	quantitative		no	Description of ethical aspects		Infectious diseases
Parke, Hannah; Ashcroft, Richard; Brown, Rebecca; Marteau, Theresa M.; Seale, Clive	2013	Financial incentives to encourage healthy behaviour: an analysis of U.K. media coverage	Health expectations : an international journal of public participation in health care and health policy	yes	social sciences	Barts and the London School of Medicine and Dentistry, Queen Mary University of London, London, UK. c.seale@qmul.ac.uk	medicine		http://www.doi.org/10.1111/j.1369-7625.2011.00719.x	BACKGROUND: Policies to use financial incentives to encourage healthy behaviour are controversial. Much of this controversy is played out in the mass media, both reflecting and shaping public opinion. OBJECTIVE: To describe U.K. mass media coverage of incentive schemes, comparing schemes targeted at different client groups and assessing the relative prominence of the views of different interest g…	news media	qualitative		yes	Description of ethical aspects		Health prevention & promotion
Platt, Tevah; Platt, Jodyn; Thiel, Daniel; Kardia, Sharon L. R.	2017	Engaging a state: Facebook comments on a large population biobank	Journal of community genetics	yes	interdisciplinary	Life Sciences and Society Program, University of Michigan School of Public Health, Ann Arbor, MI, USA. Tevah@umich.edu. Department of Learning Health Sciences, University of Michigan Medical School, Ann Arbor, MI, USA. Department of Health Management and Policy, University of Michigan School of Public Health, Ann Arbor, MI, USA. Life Sciences and Society Program, University of Michigan School of …	medicine		http://www.doi.org/10.1007/s12687-017-0302-z	Scholarship on newborn screening, dried bloodspot retention, and large population biobanking call consistently for improved public engagement. Communication with participants likely occurs only in the context of collection, consent, or notification, if at all. We ran an 11-week advertising campaign to inform Michigan Facebook users unlikely to know that their or their children's dried bloodspots …	social media	quantitative		no	Description of ethical aspects		Research & research ethics
Marcon, A. R.; Bieber, M.; Caulfield, T.	2018	Representing a “revolution”: how the popular press has portrayed personalized medicine	Gen. Med. (Genetics in medicine : official journal of the American College of Medical Genetics)	yes	medicine	Health Law Institute, Faculty of Law, University of Alberta, Edmonton, AB, Canada School of Public Health, University of Alberta, Edmonton, AB, Canada Faculty of Law and School of Public Health, University of Alberta, Edmonton, AB, Canada	law		http://www.doi.org/10.1038/gim.2017.217	Purpose: This study investigated the portrayal of “personalized” and “precision” medicine (PM) in North American news over the past decade. Content analysis of print and online news was conducted to determine how PM has been defined and to identify the frames used to discuss PM, including associated topics, benefits, and concerns. Methods: A data set was built using the FACTIVA database, searchin…	news media	quantitative		no		Ethical evaluation of media debate	New technologies & therapies
Braun, Matthias; Fernau, Sandra; Dabrock, Peter	2018	Images of synthetic life: Mapping the use and function of metaphors in the public discourse on synthetic biology	PloS one	yes	interdisciplinary	Chair of Systematic Theology II (Ethics), Friedrich-Alexander-Universität Erlangen-Nürnberg, Erlangen, Germany. Chair of Systematic Theology II (Ethics), Friedrich-Alexander-Universität Erlangen-Nürnberg, Erlangen, Germany. Chair of Systematic Theology II (Ethics), Friedrich-Alexander-Universität Erlangen-Nürnberg, Erlangen, Germany.	humanities	yes	http://www.doi.org/10.1371/journal.pone.0199597	Synthetic biology is currently one of the most frequently addressed emerging biotechnologies. Developments within this field receive a great deal of attention in media coverage, in which they are frequently illustrated by certain forms of metaphorical speech. Although it can be assumed that societal perceptions and evaluations of emerging biotechnologies are shaped by media coverage and its trans…	news media	unclear		no	Description of empirical context		New technologies & therapies
Kamenova, Kalina; Caulfield, Timothy	2015	Stem cell hype: media portrayal of therapy translation	Science translational medicine	yes	medicine	Health Law Institute, Faculty of Law, University of Alberta, Edmonton, AB T6G 2H5, Canada. Health Law Institute, Faculty of Law, University of Alberta, Edmonton, AB T6G 2H5, Canada. Canada Research Chair in Health Law and Policy, Professor, Faculty of Law and School of Public Health, University of Alberta, Edmonton, AB T6G 2H5, Canada. caulfield@ualberta.ca.	law		http://www.doi.org/10.1126/scitranslmed.3010496	In this Perspective, we examine the portrayal of translational stem cell research in major daily newspapers in Canada, the United States, and the United Kingdom between 2010 and 2013, focusing on how timelines for stem cell therapies were represented before and after Geron terminated its pioneering stem cell program. Our content analysis reveals that press coverage has shifted from ethical, legal…	news media	unclear		no	Identification and evaluation of ethical problems	Ethical evaluation of media debate	New technologies & therapies	Research & research ethics
Jenei, Kristina; Burgess, Michael; Peacock, Stuart; Raymakers, Adam J. N.	2021	Experiences and perspectives of individuals accessing CAR-T cell therapy: A qualitative analysis of online Reddit discussions	Journal of cancer policy	yes	interdisciplinary	School of Population and Public Health, University of British Columbia, 2206 East Mall, Vancouver, British Columbia, V6T 1Z3, Canada. Electronic address: https://twitter.com/@kjmeetswrld. W. Maurice Young Centre for Applied Ethics, School of Population and Public Health, Provost's Office, University of British Columbia, Vancouver and Kelowna, British Columbia, Canada. Canadian Centre for Applied …	medicine	yes	http://www.doi.org/10.1016/j.jcpo.2021.100303	INTRODUCTION: Several chimeric antigen receptor (CAR-T) T-cell therapies have been approved for use for haematological malignancies. Despite known safety, access, and cost issues, little is known about how patients and caregivers understand novel treatments such as CAR-T and their associated uncertainties. METHODS: We gathered data from Reddit, an online public social media site. We performed a k…	social media	qualitative		no	Identification and evaluation of ethical problems		New technologies & therapies	Stakeholder perspectives
Racine, E.; Amaram, R.; Seidler, M.; Karczewska, M.; Illes, J.	2008	Media coverage of the persistent vegetative state and end-of-life decision-making	Neurology	yes	medicine	Neuroethics Research Unit, Institut de Recherches Cliniques de Montréal, Canada Department of Medicine, University of Montreal, Canada Department of Neurology and Neurosurgery, McGill University, Canada Biomedical Ethics Unit, McGill University, Canada Center for Biomedical Ethics, Stanford University, CA, United States Department of Pediatrics, Stanford University, CA, United States National Cor…	bioethics	yes	http://www.doi.org/10.1212/01.wnl.0000320507.64683.ee	BACKGROUND: Conflicting perspectives about the diagnosis and prognosis of the persistent vegetative state (PVS) as well as end-of-life (EOL) decision-making were disseminated in the Terri Schiavo case. This study examined print media coverage of these features of the case. METHODS: We retrieved print media coverage of the Schiavo case from the LexisNexis Academic database and used content analysi…	news media	quantitative		no	Description of ethical aspects		End of life
Racine, Eric; Karczewska, Marta; Seidler, Matthew; Amaram, Rakesh; Illes, Judy	2010	How the public responded to the Schiavo controversy: evidence from letters to editors	Journal of medical ethics	yes	bioethics	Neuroethics Research Unit, Office 1535, IRCM, 110 Pine Avenue West, Montréal, Québec H2W 1R7, Canada. Eric.racine@ircm.qc.ca	bioethics	yes	http://www.doi.org/10.1136/jme.2010.037804	The history and genesis of major public clinical ethics controversies is intimately related to the publication of opinions and responses in media coverage. To provide a sample of public response in the media, this paper reports the results of a content analysis of letters to editors published in the four most prolific American newspapers for the Schiavo controversy. Opinions expressed in the lett…	news media	unclear		no	Description of ethical aspects		End of life
Lefere, Sander; Verghote, Kato; Bruyne, Ruth de; Provoost, Veerle; Satalkar, Priya P.	2023	'A radical operation' - a thematic analysis of newspaper framing of bariatric surgery in adolescents	BMC public health	yes	medicine	Hepatology Research Unit, Department Internal Medicine and Pediatrics, Ghent University, Ghent, Belgium. sander.lefere@ugent.be. Liver Research Center Ghent, Ghent University, Ghent, Belgium. sander.lefere@ugent.be. Department Moral Sciences and Empirical (Bio) Ethics Research, Bioethics Institute Ghent, Ghent University, Ghent, Belgium. Pediatric Gastroenterology, Hepatology and Nutrition, Depar…	medicine	yes	http://www.doi.org/10.1186/s12889-023-15366-8	BACKGROUND: Obesity in adolescents is a growing public health issue. Bariatric surgery is an effective, yet controversial treatment option for adolescents. The moral acceptability of this procedure by health-care professionals as well as the general public can be influenced by its portrayal in the news media. Our objective was to analyze how newspaper articles portrayed adolescent bariatric surge…	news media	qualitative		no	Identification and evaluation of ethical problems	Ethical evaluation of media debate	Nutrition, obesity & diet
Foley, Kristen; McNaughton, Darlene; Ward, Paul	2020	Monitoring the 'diabetes epidemic': A framing analysis of United Kingdom print news 1993-2013	PloS one	yes	interdisciplinary	Discipline of Public Health, Flinders University, Adelaide, South Australia, Australia. Discipline of Public Health, Flinders University, Adelaide, South Australia, Australia. Discipline of Public Health, Flinders University, Adelaide, South Australia, Australia.	medicine		http://www.doi.org/10.1371/journal.pone.0225794	INTRODUCTION: The view that we are in the midst of a global diabetes epidemic has gained considerable ground in recent years and is often linked to the prior 'obesity epidemic'. This research explored how the diabetes epidemic was represented in United Kingdom (UK) news over the same time period that the obesity epidemic was widely reported. The research was motivated by a sociological interest i…	news media	qualitative		no	Identification and evaluation of ethical problems		Nutrition, obesity & diet
Corciolani, M.; Gistri, G.; Pace, S.	2019	Legitimacy struggles in palm oil controversies: An institutional perspective	JOURNAL OF CLEANER PRODUCTION	yes	interdisciplinary	Univ Pisa, Dept Econ & Management, Via Ridolfi 10, I-56124 Pisa, Italy Univ Macerata, Dept Polit Sci Commun & Int Relat, Via Don Minzoni 22a, I-62100 Macerata, Italy Kedge Business Sch, Rue Antoine Bourdelle,Domaine Luminy BP 921, F-13288 Marseille 9, France	social sciences		http://www.doi.org/10.1016/j.jclepro.2018.12.103	Palm oil is an ingredient largely used in the food, energy and cosmetics industries. However, it is subject to controversies related to its being considered unhealthy and responsible for deforestation, greenhouse gas emissions and human rights abuses. Nevertheless, palm oil is a rare topic of discussion in the literature on legitimacy struggles. Based on an automated content analysis of 3713 glob…	news media	quantitative	yes	no	Description of empirical context		Nutrition, obesity & diet
Wang, M.T.M.; Gamble, G.; Bolland, M. J.; Grey, A.	2014	Press releases issued by supplements industry organisations and non-industry organisations in response to publication of clinical research findings: A case-control study	PloS one	yes	interdisciplinary	Department of Medicine, University of Auckland, Auckland, New Zealand	medicine		http://www.doi.org/10.1371/journal.pone.0101533	Background: Dietary supplement use is increasing despite lack of evidence of benefits, or evidence of harm. Press releases issued by the supplements industry might contribute to this situation by using 'spin' (strategies to hype or denigrate findings) to distort the results of clinical studies. We assessed press releases issued in response to publication of clinical studies on dietary supplements…	news media	quantitative		yes	Identification and evaluation of ethical problems		Nutrition, obesity & diet	Health marketing
Gounder, F.; Ameer, R.	2018	Defining diabetes and assigning responsibility: how print media frame diabetes in New Zealand	JOURNAL OF APPLIED COMMUNICATION RESEARCH	yes	social sciences	IPU New Zealand Tertiary Inst, Dept Commun, Palmerston North, New Zealand IPU New Zealand Tertiary Inst, Dept Finance, Palmerston North, New Zealand	social sciences		http://www.doi.org/10.1080/00909882.2017.1409907	Research has analyzed media framing of cause and solution responsibility attribution in diabetes discourse. Studies have not similarly engaged with how media frame diabetes effects', an integral framing component because it comprises the problem definition' of diabetes. Moreover, the combination of causal attribution and effects provides a moral evaluation' on who carries the burden of the diseas…	news media	unclear		no	Description of empirical context		Nutrition, obesity & diet
Wolbring, G.; Mackay, R.	2014	Analysis of newspaper coverage of food security through a disability studies lens	J. Sustain. Dev. (Journal of Sustainable Development)	yes	social sciences	Faculty of Medicine, Dept. Community Health Sciences, Stream of Community Rehabilitation and Disability Studies, University of Calgary, Calgary, Canada Faculty of Medicine, Bachelor of Health Sciences Program, University of Calgary, Calgary, Canada	medicine		http://www.doi.org/10.5539/jsd.v7n4p1	Food security is an issue of global concern recognized by numerous international and national agencies. It has been mentioned over twenty times in the Rio+20 outcome document The Future We Want. It is recognized as an essential human security by the World Health Organization Commission for Human Security and as a social determinant of health. Food security agendas are enacted in many places local…	news media	unclear		no		Ethical evaluation of media debate	Nutrition, obesity & diet	Disability
Spagnuolo, D.	2022	Problematizing "ethical eating": the role of policy in an ethical food system	FOOD CULTURE & SOCIETY	yes	social sciences	Ryerson Univ, Dept Polit & Publ Adm, Toronto, ON, Canada	social sciences		http://www.doi.org/10.1080/15528014.2021.1939960	The concept of "ethical eating" has become prominent within public discourse. It refers to a form of ethical consumption whereby consumers can feel that they have directly impacted the food system through their food choices. However, the terms and practices often used to define "ethical eating" are incomplete and exclude other ethical issues within the food system that are more complex and have l…	news media	unclear		yes	Identification and evaluation of ethical problems		Nutrition, obesity & diet
Indra, E. N.; Sumaryanto, S.; Setiawan, C.	2023	Public Pedagogy of Healthy Living: A Thematic Analysis of Social Media Posts about Obesity, Physical Activity, and Diet	ANNALS OF APPLIED SPORT SCIENCE	yes	medicine	Univ Negeri Yogyakarta, Fac Sport Sci, Yogyakarta, Indonesia	natural sciences		http://www.doi.org/10.52547/aassjournal.1092	Background. There has been growing interest among scholars to examine public discourses concerning obesity, physical activity (PA), and diets during the last couple of decades. Some of these studies appear to counter-discourse that identifies the take-ups of obesity as a 'health problem' to be socially and morally problematic. Objectives. The purpose of this study was to critically analyze social…	social media	qualitative	yes	no	Description of empirical context	Ethical evaluation of media debate	Nutrition, obesity & diet
Moura, Andreia Ferreira; Aschemann-Witzel, Jessica	2021	Perspectives on sugar consumption expressed on social media by French-speaking and Danish-speaking parents	Social science & medicine (1982)	yes	social sciences	MAPP Centre for Research on Value Creating in the Food Sector, Department of Management, BSS, Aarhus University, Fuglesangsallé 4, Aarhus V, 8210, Denmark. Electronic address: andreia@mgmt.au.dk. MAPP Centre for Research on Value Creating in the Food Sector, Department of Management, BSS, Aarhus University, Fuglesangsallé 4, Aarhus V, 8210, Denmark. Electronic address: jeaw@mgmt.au.dk.	social sciences		http://www.doi.org/10.1016/j.socscimed.2020.113636	INTRODUCTION: Meanings and practices attributed to sugar emerged as important barriers to healthy eating in an earlier study with French and Danish parents. Considering the impact of excessive sugar intake on human health and childhood obesity, this study focuses on gaining further understanding of connotations, perceptions and attitudes related to sugar among parents. METHODS: A thematic analysi…	social media	qualitative		yes	Identification and evaluation of ethical problems		Nutrition, obesity & diet
Robillard, Julie M.; Whiteley, Louise; Johnson, Thomas Wade; Lim, Jonathan; Wasserman, Wyeth W.; Illes, Judy	2013	Utilizing social media to study information-seeking and ethical issues in gene therapy	Journal of medical Internet research	yes	medicine	National Core for Neuroethics, Division of Neurology, Department of Medicine, University of British Columbia, Vancouver, BC, Canada.	bioethics	yes	http://www.doi.org/10.2196/jmir.2313	BACKGROUND: The field of gene therapy is rapidly evolving, and while hopes of treating disorders of the central nervous system and ethical concerns have been articulated within the academic community, little is known about views and opinions of different stakeholder groups. OBJECTIVE: To address this gap, we utilized social media to investigate the kind of information public users are seeking abo…	social media	qualitative		no	Description of ethical aspects		Genomics	New technologies & therapies
Anthony, Samantha J.; Toews, Maeghan; Caulfield, Timothy; Wright, Linda	2017	Family veto in organ donation in Canada: framing within English-language newspaper articles	CMAJ open	yes	medicine	Affiliations: Canadian National Transplant Research Program (Anthony, Toews, Caulfield, Wright); The Hospital for Sick Children (Anthony), Toronto, Ont.; Adelaide Law School (Toews), University of Adelaide, Adelaide, Australia; Health Law Institute (Caulfield), University of Alberta, Edmonton, Alta.; Department of Surgery (Wright), University of Toronto, Toronto, Ont. Affiliations: Canadian Natio…	medicine		http://www.doi.org/10.9778/cmajo.20170051	BACKGROUND: Because organ transplantation relies on public support for donation, an analysis of public discourse around organ donation is essential. We investigated the portrayal of family veto - when a family overrides the deceased person's prior legally executed wishes to donate - in Canadian news media. METHODS: Using the Canadian Newsstream database, we identified articles published in Englis…	news media	quantitative		no	Identification and evaluation of ethical problems		Organ donation
Marcon, Alessandro R.; Caulfield, Timothy; Toews, Maeghan	2019	Public Solicitation and The Canadian Media: Two Cases of Living Liver Donation, Two Different Stories	Transplantation direct	yes	medicine	Health Law Institute, Faculty of Law, University of Alberta, Edmonton, AB, Canada. Health Law Institute, Faculty of Law, University of Alberta, Edmonton, AB, Canada. Adelaide Law School, University of Adelaide, Adelaide, SA, Australia.	law		http://www.doi.org/10.1097/TXD.0000000000000950	BACKGROUND: . Two stories of public solicitation for living liver donors received substantial Canadian media attention in 2015: The Wagner family, with twin toddlers, each needing transplants, and Eugene Melnyk, wealthy owner of a professional hockey team. This study compared the print media coverage of these 2 stories to understand how public solicitation was portrayed and whether coverage diffe…	news media	quantitative		no	Identification and evaluation of ethical problems		Organ donation
Ryynänen, T.; Toivanen, A.	2023	Hocus-pocus tricks and moral progressions: the emerging meanings of cultured meat in online news comments	FOOD CULTURE & SOCIETY		social sciences	Univ Helsinki, Ruralia Inst, Digital & Sustainable Economies Res Grp, Mikkeli, Finland Univ Helsinki, Ruralia Inst, Helsinki, Finland	social sciences		http://www.doi.org/10.1080/15528014.2022.2027688	Narratives of cellular agriculture, or food technologies using cell cultivation to produce agricultural products such as cultured meat, promise sustainable, ethical alternatives as well as solutions to global food challenges. Although cultured meat is unavailable to consumers, people have formed opinions about it on the basis of media coverage. Drawing on studies of the meaning system of food and…	news media	qualitative		no	Description of ethical aspects		Nutrition, obesity & diet
Sarwary, H.; Opper, J.	2021	“Now Is Not The Time For Parties!”1: The Construction Of Public Health, Problematic Youth And Moral Panic2	Kriminol. J. (Kriminologisches Journal)	yes	natural sciences	Carl Friedrich von Weizsäcker-Zentrum für Naturwissenschaft und Frie-densforschung, Interdisziplinäre Forschungsgruppe zur Analyse Biologischer Risiken (INFABRI), Universität Hamburg, Bogenallee 11, Hamburg, 20144, Germany Universität, Carl Friedrich von Weizsäcker-Zentrum für Naturwissenschaft und Friedensforschung, Interdisziplinäre Forschungsgruppe zur Analyse Biologischer Risiken (INFABRI), U…	interdisciplinary			To be intelligible, public health emergencies (PHEs) rely on narratives that are mediated within discourses. Responses to PHEs also draw on such narratives. During the initial phase of the COVID-19 crisis in Germany, one powerful narrative that guided response measures revolved around young people engaging in what were labeled “Corona Parties”. Based on a qualitative content analysis of German ne…	news media	qualitative		no	Description of ethical aspects		Infectious diseases
Campo-Engelstein, Lisa; Aziz, Rohia; Darivemula, Shilpa; Raffaele, Jennifer; Bhatia, Rajani; Parker, Wendy M.	2018	Freezing fertility or freezing false hope? A content analysis of social egg freezing in U.S. print media	AJOB empirical bioethics	yes	bioethics	a Alden March Bioethics Institute , Department of Obstetrics & Gynecology, Albany Medical College. b Alden March Bioethics Institute, Albany Medical College. b Alden March Bioethics Institute, Albany Medical College. b Alden March Bioethics Institute, Albany Medical College. c Department of Women's, Gender and Sexuality Studies , University at Albany State University of New York. d Health and Hum…	bioethics	yes	http://www.doi.org/10.1080/23294515.2018.1509153	In 2012, the American Society for Reproductive Medicine (ASRM) lifted the experimental label on oocyte preservation, but cautioned against women using it to avoid age-related infertility, known as social egg freezing (SEF). In 2014, Facebook and Apple announced that they would offer SEF as a workplace benefit. Within the context of a rapidly growing market for SEF, we were interested in how these…	news media	qualitative		no	Identification and evaluation of ethical problems	Ethical evaluation of media debate	Reproductive health
King, L.; Tulandi, T.; Whitley, R.; Constantinescu, T.; Ells, C.; Zelkowitz, P.	2014	What's the message? A content analysis of newspaper articles about assisted reproductive technology from 2005 to 2011	Human fertility (Cambridge, England)	yes	medicine	Department of Psychiatry, Jewish General Hospital, McGill University and The Lady Davis Institute for Medical Research , Montreal, QC , Canada.	medicine		http://www.doi.org/10.3109/14647273.2014.895427	Infertility and its treatment is the subject of considerable media coverage. In order to evaluate the representation of assisted reproductive technology (ART) in the popular media, we conducted a content analysis of North American newspaper articles. We also explored whether different themes emerged in relation to the implementation of public funding for ART in Quebec, Canada. Print and online ne…	news media	quantitative		no	Description of empirical context		Reproductive health
Sisask, Merike; Mark, Lauraliisa; Värnik, Airi	2012	Internet comments elicited by media portrayal of a familicide-suicide case	Crisis	yes	medicine	Estonian-Swedish Mental Health and Suicidology Institute (ERSI), Estonian Center of Behavioral & Health Sciences, Tallinn, Estonia Tallinn University, Tallinn, Estonia. merike.sisask@neti.ee	medicine		http://www.doi.org/10.1027/0227-5910/a000134	BACKGROUND: Events of extraordinary violence attract media attention. Recently, much media reporting has moved to the Internet, giving readers the possibility to comment online. AIMS: To analyze the content of public cognitions and the emotional tonality of attitudes expressed in spontaneous Internet comments on a familicide-suicide case reported in the Estonian media. METHODS: A content analysis…	social media	quantitative		no	Description of ethical aspects	Ethical evaluation of media debate	End of life
Smart, Andrew	2003	Reporting the dawn of the post-genomic era: who wants to live forever?	Sociology of health & illness	yes	social sciences	Institute for the Study of Biorisks, Genetics and Society, University of Nottingham, Nottingham. andrew.smart@nottingham.ac.uk	medicine		http://www.doi.org/10.1111/1467-9566.t01-1-00323	On the 26 June 2000 the teams involved in mapping the human genome announced to the world's media that they had completed the 'first draft'. This paper is a content analysis of UK press coverage of the announcement, particularly of the ethical, legal and social implications (ELSIs) contained therein. Widespread and highly visible coverage of the completion of the Human Genome Project (HGP) was ch…	news media	unclear		no	Description of ethical aspects	Ethical evaluation of media debate	Genomics	Research & research ethics
Sormunen, Taina; Westerbotn, Margareta; Aanesen, Arthur; Fossum, Bjöörn; Karlgren, Klas	2021	Social media in the infertile community-using a text analysis tool to identify the topics of discussion on the multitude of infertility blogs	Women's health (London, England)	yes	medicine	Department of Clinical Science and Education, Karolinska Institutet, Södersjukhuset, Stockholm, Sweden. Department of Health Promoting Science, Sophiahemmet University, Stockholm, Sweden. Department of Clinical Science and Education, Karolinska Institutet, Södersjukhuset, Stockholm, Sweden. Department of Nursing Science, Sophiahemmet University, Stockholm, Sweden. Department of Health Promoting S…	medicine	yes	http://www.doi.org/10.1177/17455065211063280	BACKGROUND: Infertility affects one in six couples. New digital resources exist which enable the study of lived experience of persons with infertility. Blogging represents a forum for sharing narratives and experiences. To provide high quality care for persons with a history of infertility, it is crucial to ascertain what they value as significant in their situation. Blogs with a focus on inferti…	social media	both	yes	no	Description of empirical context		Reproductive health
Liu, Yue; Xian, Xuechang; Du, Li	2022	Perspectives on Surrogacy in Chinese Social Media: A Content Analysis of Microblogs on Weibo	The Yale journal of biology and medicine	yes	medicine	Faculty of Law, University of Macau, Macau, SAR. Faculty of Social Sciences, University of Macau, Macau, SAR. Faculty of Law, University of Macau, Macau, SAR.	law			Background: This article explores the social media discourse on transnational surrogacy and the issue of surrogacy more broadly considering recent news about the Chinese celebrity Zheng Shuang, which revealed that she had hired a surrogate mother in the United States and had later abandoned the surrogate babies. It aims to provide insight on how Chinese citizenry uses social media to express opin…	social media	both	yes	no	Identification and evaluation of ethical problems		Reproductive health
Kruvand, M.	2012	The pill at fifty: How the New York times covered the birth control pill, 1960-2010	Am. Journal. (American Journalism)	yes	social sciences	Loyola University Chicago, School of Communication, 820 N. Michigan Ave, Chicago, 60611, IL, United States	social sciences		http://www.doi.org/10.1080/08821127.2012.10677847	The birth control pill is a scientific innovation turned cultural phenomenon whose use has been entangled with health concerns, ethical choices, religious opposition, and political and legal controversies. Although two generations of Americans have learned most of what they know about the pill from the news media, media coverage of the pill has received limited attention. The fiftieth anniversary…	social media	both		no	Description of empirical context		Reproductive health
Shiroff, Jennifer J.; Nemeth, Lynne S.	2015	Public Perceptions of Recessive Carrier Testing in the Preconception and Prenatal Periods	Journal of obstetric, gynecologic, and neonatal nursing : JOGNN	yes	medicine				http://www.doi.org/10.1111/1552-6909.12764	OBJECTIVE: To explore public perceptions of preconception and prenatal recessive carrier testing. DESIGN: Qualitative, descriptive. SETTING: Chat rooms located in four websites targeted to those who are pregnant or planning a pregnancy. PARTICIPANTS: Anonymous comments (N = 1925) in online chat rooms. METHODS: The Centers for Disease Control and Prevention's (CDC) Analytic validity, Clinical vali…	social media	both		no	Description of empirical context		Reproductive health	Genomics
Jansen, N. A.; Saint Onge, J. M.	2015	An internet forum analysis of stigma power perceptions among women seeking fertility treatment in the United States	Soc. Sci. Med. (Social science & medicine (1982))	yes	social sciences	Department of Sociology, University of Kansas, United States Department of Sociology, Department of Health Policy and Management, University of Kansas, United States	social sciences		http://www.doi.org/10.1016/j.socscimed.2015.11.002	Infertility is a condition that affects nearly 30 percent of women aged 25-44 in the United States. Though past research has addressed the stigmatization of infertility, few have done so in the context of stigma management between fertile and infertile women. In order to assess evidence of felt and enacted stigma, we employed a thematic content analysis of felt and enacted stigma in an online inf…	social media	qualitative		no	Identification and evaluation of ethical problems		Reproductive health
van der Pijl, Marit S G; Hollander, Martine H.; van der Linden, Tineke; Verweij, Rachel; Holten, Lianne; Kingma, Elselijn; Jonge, Ank de; Verhoeven, Corine J. M.	2020	Left powerless: A qualitative social media content analysis of the Dutch #breakthesilence campaign on negative and traumatic experiences of labour and birth	PloS one	yes	interdisciplinary	Department of Midwifery Science, AVAG, Amsterdam Public Health research institute, Amsterdam UMC, VU medical centre, Amsterdam, The Netherlands. Department of Obstetrics, Amalia Children's Hospital, Radboud University Medical Center, Nijmegen, The Netherlands. Stichting Geboortebeweging (Birth Movement NL), Ede, The Netherlands. GGzE, Eindhoven, The Netherlands. Faculty of Behavioural and Movemen…	medicine	yes	http://www.doi.org/10.1371/journal.pone.0233114	INTRODUCTION: Disrespect and abuse during labour and birth are increasingly reported all over the world. In 2016, a Dutch client organization initiated an online campaign, #genoeggezwegen (#breakthesilence) which encouraged women to share negative and traumatic maternity care experiences. This study aimed (1) to determine what types of disrespect and abuse were described in #genoeggezwegen and (2…	social media	qualitative		no	Identification and evaluation of ethical problems		Reproductive health
Kelly-Hedrick, M.; Grunberg, P. H.; Brochu, F.; Zelkowitz, P.	2018	“It's totally okay to be sad, but never lose hope”: Content analysis of infertility-related videos on youtube in relation to viewer preferences	J. Med. Internet Res. (Journal of medical Internet research)	yes	medicine	Department of Psychology, McGill University, Montreal, QC, Canada Department of Psychiatry, McGill University, Montreal, QC, Canada Lady Davis Institute for Medical Research, Montreal, QC, Canada Jewish General Hospital, Department of Psychiatry, 4333 Cote Ste. Catherine, Montreal, H3T 1E4, QC, Canada	medicine		http://www.doi.org/10.2196/10199	Background: Infertility patients frequently use the internet to find fertility-related information and support from people in similar circumstances. YouTube is increasingly used as a source of health-related information and may influence health decision making. There have been no studies examining the content of infertility-related videos on YouTube. Objective: The purpose of this study was to (1…	social media	quantitative		no	Description of empirical context		Reproductive health
Solomon, Sheldon; Rostellato, Daniele; Testoni, Ines; Calabrese, Fiorella; Biasco, Guido	2021	Journalistic Denial of Death during the Very First Traumatic Period of the Italian COVID-19 Pandemic	Behavioral sciences (Basel, Switzerland)	Predatory publisher (MDPI), poor peer review practices	medicine	Psychology Department, Skidmore College, Saratoga Springs, NY 12866, USA. Department of Philosophy, Sociology, Pedagogy and Applied psychology (FISPPA), University of Padova, 35131 Padova, Italy. Department of Philosophy, Sociology, Pedagogy and Applied psychology (FISPPA), University of Padova, 35131 Padova, Italy. Department of Cardiac, Thoracic, Vascular Science (DCTV), University of Padova, 3…	medicine		http://www.doi.org/10.3390/bs11030041	Exactly one year ago, between February and March 2020, the COVID-19 infection went from an epidemic confined to China to a worldwide pandemic that was particularly lethal in Italy. This study examined the media accounts during that period by analysing the representation of death-related constructs in Corriere della Sera, the most widely read newspaper in Italy. A textual and thematic analysis of …	news media	quantitative		no	Description of ethical aspects		Infectious diseases
Broer, Tineke; Pickersgill, Martyn; Deary, Ian J.	2016	The Movement of Research from the Laboratory to the Living Room: a Case Study of Public Engagement with Cognitive Science	Neuroethics	yes	bioethics	Usher Institute for Population Health Sciences and Informatics, Edinburgh Medical School, University of Edinburgh, Teviot Place, Edinburgh, EH8 9AG UK. Usher Institute for Population Health Sciences and Informatics, Edinburgh Medical School, University of Edinburgh, Teviot Place, Edinburgh, EH8 9AG UK. Centre for Cognitive Ageing and Cognitive Epidemiology, University of Edinburgh, Edinburgh, UK.	computer science		http://www.doi.org/10.1007/s12152-016-9259-6	Media reporting of science has consequences for public debates on the ethics of research. Accordingly, it is crucial to understand how the sciences of the brain and the mind are covered in the media, and how coverage is received and negotiated. The authors report here their sociological findings from a case study of media coverage and associated reader comments of an article ('Does bilingualism i…	news media	qualitative		yes	Description of empirical context		Research & research ethics
Lysaght, Tamra; Kerridge, Ian	2012	Rhetoric, power and legitimacy: a critical analysis of the public policy disputes surrounding stem cell research in Australia (2005-6)	Public understanding of science (Bristol, England)	yes	social sciences	Centre for Biomedical Ethics, University of Singapore.	bioethics	yes	http://www.doi.org/10.1177/0963662510368630	In December 2006, the Australian Parliament liberalized regulation governing stem cell research. This decision and preceding legislative review generated considerable public debate, which centred on objections to the deliberate creation and destruction of human embryos for research purposes. This paper draws on qualitative research conducted on the public debate surrounding this policy episode. T…	news media	qualitative		yes	Identification and evaluation of ethical problems		Research & research ethics	New technologies & therapies
Sharpe, K.; Di Pietro, N.; Illes, J.	2016	In the Know and in the News: How Science and the Media Communicate About Stem Cells, Autism and Cerebral Palsy	Stem Cell Rev. Rep. (Stem Cell Reviews and Reports)	yes	medicine	National Core for Neuroethics, Division of Neurology, Department of Medicine, University of British Columbia, 2211 Wesbrook Mall, Koerner S124, Vancouver, V6T 2B5, BC, Canada Djavad Mowafaghian Centre for Brain Health, Vancouver Coastal Health Research Institute, Vancouver, Canada	bioethics	yes	http://www.doi.org/10.1007/s12015-015-9627-3	Stem cell research has generated considerable attention for its potential to remediate many disorders of the central nervous system including neurodevelopmental disorders such as autism spectrum disorder (ASD) and cerebral palsy (CP) that place a high burden on individual children, families and society. Here we characterized messaging about the use of stem cells for ASD and CP in news media artic…	news media	qualitative		yes		Ethical evaluation of media debate	Research & research ethics	New technologies & therapies
Kruvand, M.	2012	"Dr. Soundbite": The Making of an Expert Source in Science and Medical Stories	SCIENCE COMMUNICATION	yes	social sciences	Loyola Univ, Sch Commun, Chicago, IL 60611 USA	social sciences		http://www.doi.org/10.1177/1075547011434991	Bioethicists have been increasingly used as expert sources in science and medical stories involving ethical issues. This case study examines how and why one bioethicist, Dr. Arthur L. Caplan, has become so ubiquitous. Organizational news routines provide the theoretical framework for a newspaper content analysis and interviews. As part of journalists' small roster of trusted experts, Caplan has b…	news media	qualitative		yes		Ethical evaluation of media debate	Research & research ethics
Tadros, Eman; Morgan, Amy A.; Durante, Katherine A.	2022	Criticism, Compassion, and Conspiracy Theories: A Thematic Analysis of What Twitter Users Are Saying About COVID-19 in Correctional Settings	International journal of offender therapy and comparative criminology	yes	medicine	Governors State University, University Park, IL, USA. University of Maryland at College Park, College Park, USA. Nevada State College, Henderson, NV, USA.			http://www.doi.org/10.1177/0306624X221102847	We examined Twitter data using thematic analysis to understand public perceptions of the impact of COVID-19 on incarcerated people and reactions to including incarcerated populations in the early phases of the vaccine rollout. Our findings from n = 513 Tweets yielded six themes: Twitter as usual, Advocacy, Deserve to suffer, Vaccine priority debate, Inadequate response, and Misinformation. Stigma…	social media	unclear		no	Description of ethical aspects		Infectious diseases
Tambor, E. S.; Bernhardt, B. A.; Rodgers, J.; Holtzman, N. A.; Geller, G.	2002	Mapping the human genome: An assessment of media coverage and public reaction	Gen. Med. (Genetics in medicine : official journal of the American College of Medical Genetics)	yes	medicine	Department of Health Policy and Management, School of Hygiene and Public Health, Johns Hopkins University, Baltimore, MD, United States Genctics and Public Policy Studies, Department of Pediatrics, Johns Hopkins School of Medicine, Baltimore, MD, United States Institute of Genetic Medicine, School of Medicine, Johns Hopkins University, Baltimore, MD, United States Office of Comnnmications and Pub…	social sciences	yes	http://www.doi.org/10.1097/00125817-200201000-00006	Purpose: To assess public reactions to the June 26, 2000, announcement that scientists had nearly finished mapping the human genome. Methods: We conducted a random-digit telephone survey of 407 Maryland residents as well as a content analysis of 55 relevant media reports. Results: African Americans were more likely than Caucasians to report a negative reaction (P < 0.001) to the genome announceme…	news media	unclear		yes	Description of ethical aspects		Genomics
Racine, Eric; Nguyen, Valentin; Saigle, Victoria; Dubljevic, Veljko	2017	Media Portrayal of a Landmark Neuroscience Experiment on Free Will	Science and engineering ethics	yes	bioethics	Neuroethics Research Unit, Institut de recherches cliniques de Montréal (IRCM), 110 avenue des Pins Ouest, Montreal, QC, H2W lR7, Canada. eric.racine@ircm.qc.ca. Department of Experimental Medicine, McGill University, Montreal, QC, Canada. eric.racine@ircm.qc.ca. Department of Medicine and Department of Social and Preventative Medicine, Université de Montreal, Montreal, QC, Canada. eric.racine@ir…	bioethics	yes	http://www.doi.org/10.1007/s11948-016-9845-3	The concept of free will has been heavily debated in philosophy and the social sciences. Its alleged importance lies in its association with phenomena fundamental to our understandings of self, such as autonomy, freedom, self-control, agency, and moral responsibility. Consequently, when neuroscience research is interpreted as challenging or even invalidating this concept, a number of heated socia…	news media	unclear		no	Identification and evaluation of ethical problems		Research & research ethics
Teodorowski, Piotr; Rodgers, Sarah E.; Fleming, Kate; Frith, Lucy	2022	Use of the Hashtag #DataSavesLives on Twitter: Exploratory and Thematic Analysis	Journal of medical Internet research	yes	medicine	Department of Public Health, Policy & Systems, University of Liverpool, Liverpool, United Kingdom. Department of Public Health, Policy & Systems, University of Liverpool, Liverpool, United Kingdom. NHS Digital, Liverpool, United Kingdom. Centre for Social Ethics and Policy, University of Manchester, Manchester, United Kingdom.	medicine	yes	http://www.doi.org/10.2196/38232	BACKGROUND: "Data Saves Lives" is a public engagement campaign that highlights the benefits of big data research and aims to establish public trust for this emerging research area. OBJECTIVE: This study explores how the hashtag #DataSavesLives is used on Twitter. We focused on the period when the UK government and its agencies adopted #DataSavesLives in an attempt to support their plans to set up…	social media	qualitative		no	Description of ethical aspects		Research & research ethics
van den Akker, O.; Fronek, P.; Blyth, E.; Frith, L.	2016	This neo-natal <i>menage a trois</i>: British media framing of transnational surrogacy	JOURNAL OF REPRODUCTIVE AND INFANT PSYCHOLOGY	yes	medicine	Middlesex Univ, Sch Sci & Technol, London, England Griffith Univ, Sch Human Serv & Social Work, Nathan, Qld 4111, Australia Univ Huddersfield, Ctr Appl Childhood Studies, Huddersfield HD1 3DH, W Yorkshire, England Univ Liverpool, Dept Hlth Serv Res, Liverpool L69 3BX, Merseyside, England	social sciences		http://www.doi.org/10.1080/02646838.2015.1106454	Background: Media framing can influence people's perceptions of social changes in family building, and has the potential to influence their future actions. Objectives: to analyse the type of framing and construction used in British newsprint of transnational commercial surrogacy. Methods: UK newspapers were searched using the search engine Lexis-Nexis. One hundred and ninety-seven articles were a…	news media	quantitative		no	Description of ethical aspects		Reproductive health
Epstein, Steven; Mamo, Laura	2017	The proliferation of sexual health: Diverse social problems and the legitimation of sexuality	Social science & medicine (1982)	yes	social sciences	Northwestern University, Department of Sociology, 1810 Chicago Ave., Evanston, IL 60208, USA. Electronic address: s-epstein@northwestern.edu. Health Equity Institute, San Francisco State University, 1600 Holloway Ave, HSS 360, San Francisco, CA 94132, USA. Electronic address: lmamo@sfsu.edu.	social sciences		http://www.doi.org/10.1016/j.socscimed.2017.06.033	Especially since the 1990s, the term sexual health has flourished in professional, commercial, and lay domains. Yet the more the phrase has become visible, the greater the mutability in its meanings. These developments matter for an understanding of healthism-the idea that modern individuals are enjoined to recognize a moral obligation to maximize their health. Theorists of healthism have paid re…	news media	qualitative		yes	Identification and evaluation of ethical problems		Sexuality	Ideas of health
Kopacz, Marek S.	2006	Sexual development and behaviour issues in Polish teenage magazines	Central European journal of public health	yes	medicine	Jagiellonian University, College of Medicine, Department of Medical Sociology, Kraków, Poland. marekskopacz@hotmail.com	medicine		http://www.doi.org/10.21101/cejph.a3397	INTRODUCTION: Adolescents often look to mass media for information regarding issues of sexuality. As one form of media, teenage magazines have long constituted a pervasive and effective element of adolescent media exposure. Teenage magazines discuss a number of aspects concerning adolescent sexuality. Considering their potential impact on health related behaviors, the information they provide and…	news media	quantitative		no	Description of empirical context	Ethical evaluation of media debate	Sexuality	Aging & life stages
Anik, A. I.; Towhid, M. I.I.; Islam, S. S.; Mallik, M. T.; Azim, S.; Rahman, M. G.; Haque, M. A.	2021	Deviance from the ethical standard of reporting child sexual abuse in daily newspapers of Bangladesh	HUMANITIES & SOCIAL SCIENCES COMMUNICATIONS	yes	social sciences	Bangabandhu Sheikh Mujib Med Univ BSMMU, Dept Publ Hlth & Informat, Dhaka, Bangladesh Univ Liberal Arts Bangladesh ULAB, Ctr Language Studies CLS, Dhaka, Bangladesh Univ Dhaka, Natl Inst Text Engn & Res NITER, Dhaka, Bangladesh Univ Dhaka, Dept Mass Commun & Journalism, Dhaka, Bangladesh Daffodil Int Univ DIU, Dept Journalism & Mass Commun, Dhaka, Bangladesh	medicine		http://www.doi.org/10.1057/s41599-021-00880-0	Since child sexual abuse (CSA) is one of the most serious public health issues, how CSA cases and victims are portrayed in the daily newspapers is a major concern to the public health and communication specialists. The purpose of this study was to evaluate the degree of the ethical standard of reporting CSA in Bangladeshi newspapers, as well as to identify the potential risk factors associated wi…	news media	quantitative		no		Ethical evaluation of media debate	Sexuality
Bogen, K. W.; Millman, C.; Huntington, F.; Orchowski, L. M.	2018	A Qualitative Analysis of Disclosing Sexual Victimization by #NotOkay During the 2016 Presidential Election	VIOLENCE AND GENDER	yes	social sciences	Rhode Isl Hosp, Dept Psychiat, Providence, RI USA Tufts Univ, Sch Med, Boston, MA 02111 USA Univ Colorado, Dept Clin Psychol, Denver, CO 80202 USA Brown Univ, Dept Psychiat, Rhode Isl Hosp, Alpert Med Sch, Providence, RI 02904 USA	medicine		http://www.doi.org/10.1089/vio.2017.0053	This study sought to characterize disclosures of sexual victimization using the Twitter hashtag #NotOkay, which emerged before the 2016 presidential election. A random sample of 777 original English language tweets that contained the hashtag "#NotOkay" were garnered through NCapture software over a 5-day period. Content analysis was conducted using NVivo software. Only tweets that reflected perso…	social media	qualitative		no	Description of empirical context		Sexuality
Fowler, Leah R.; Schoen, Lauren; Smith, Hadley Stevens; Morain, Stephanie R.	2022	Sex Education on TikTok: A Content Analysis of Themes	Health promotion practice	yes	medicine	University of Houston Law Center, Health Law & Policy Institute, Houston, TX, USA. Baylor College of Medicine, Center for Medical Ethics and Health Policy, Houston, TX, USA. Baylor College of Medicine, Center for Medical Ethics and Health Policy, Houston, TX, USA. Baylor College of Medicine, Center for Medical Ethics and Health Policy, Houston, TX, USA.	law	yes	http://www.doi.org/10.1177/15248399211031536	Leading medical and public health societies endorse comprehensive sex education, but only 20 states and Washington, D.C., currently require information about contraception when sex education is taught, and even fewer require the inclusion of topics such as gender diversity or consent. At the same time, social media use, especially the video-sharing app TikTok, is increasing among teens. TikTok, t…	social media	qualitative		no	Description of empirical context		Sexuality	Health education
Sciberras, R.; Tanner, C.	2023	'Sex is so much more than penis in vagina': sex education, pleasure and ethical erotics on Instagram	SEX EDUCATION-SEXUALITY SOCIETY AND LEARNING	yes	social sciences	Monash Univ, Sch Social Sci, Clayton, Australia	social sciences		http://www.doi.org/10.1080/14681811.2023.2199976	Novel forms of social media created 'by-and-for' women offer potentially new ways of communicating and constructing sex education. In this paper, we consider how Instagram is being used by sex educators to deploy discourses of resistance and erotics to educate about sex. Our method consisted of a combined critical discourse (CDA) and content analysis of Instagram posts (n = 200) from a small samp…	social media	qualitative		no	Description of empirical context	Ethical evaluation of media debate	Sexuality	Health education	Social categories
Woods, Ruth; Coen, Sharon; Fernández, Ana	2018	Moral (dis)engagement with anthropogenic climate change in online comments on newspaper articles	Journal of community & applied social psychology		social sciences	Robert Gordon University Aberdeen UK. University of Salford Salford UK. Canterbury Christ Church University Canterbury UK.			http://www.doi.org/10.1002/casp.2355	Anthropogenic climate change (ACC) is widely acknowledged to be morally significant, but little is known about everyday moralising around ACC. We addressed this gap via quantified thematic analysis of 300 online comments to British newspaper articles on ACC, drawing on Bandura's moral disengagement theory. Moral disengagement through denial of ACC was widespread. Other disengagement strategies, s…	news media	quantitative		no	Description of ethical aspects		Climate & environment
Lucyk, K.	2016	They are not my problem: A content and framing analysis of references to the social determinants of health within Canadian news media, 1993-2014	Can. J. Educ. Commun. (Canadian Journal of Communication)	yes	social sciences	Department of Community Health Sciences, Cumming School of Medicine, University of Calgary, 3D10, 3280 Hospital Drive NW, Calgary, T2N 4Z6, AB, Canada	medicine		http://www.doi.org/10.22230/cjc.2016v41n4a3034	As public support is essential for implementing policies that act on the underlying social determinants of health (SDOH), it is important to consider how the public is exposed to this issue. This article explores how the SDOH have been represented in Canadian news media articles from 1993 to 2014. Of the 113 articles that explicitly included SDOH, housing (12.9%), income (10.5%), and poverty (9.3…	news media	quantitative		no	Description of empirical context		Social categories	Ideas of health
Winters, Maike; Larsson, Anna; Kowalski, Jan; Sundberg, Carl Johan	2019	The association between quality measures of medical university press releases and their corresponding news stories-Important information missing	PloS one	yes	interdisciplinary	Department of Public Health Sciences, Karolinska Institutet, Stockholm, Sweden. Department of Clinical Science, Karolinska Institutet, Stockholm, Sweden. National Swedish Broadcasting Corporation, Stockholm, Sweden. JK Biostatistics AB, Stockholm, Sweden. Department of Learning Informatics Management and Ethics, Karolinska Institutet, Stockholm, Sweden. Department of Physiology and Pharmacology, …	medicine	yes	http://www.doi.org/10.1371/journal.pone.0217295	BACKGROUND: The news media is a key source for health and medical information, and relies to a large degree on material from press releases (PR). Medical universities are key players in the dissemination of PRs. This study aims to 1) explore the relation between the quality of press releases (PRs) from medical universities and their corresponding news stories (NSs) and 2) to identify the likeliho…	news media	quantitative		yes		Ethical evaluation of media debate	Stakeholder perspectives
Kyriakidou, M.; Morani, M.; Soo, N.; Cushion, S.	2021	Reporting from the front line: The role of health workers in uk television news reporting of covid-19	Book "Communicating COVID-19"	?	interdisciplinary	Cardiff University, Wales, United Kingdom			http://www.doi.org/10.1007/978-3-030-79735-5_3	COVID-19 has placed at the forefront of public debates the work of health professionals, especially the doctors and nurses who have been at the front line of the battle against the pandemic. This chapter explores how this work and health workers' experiences have been reported on UK television news and the role they have played in public understandings of COVID-19. Empirically, the chapter combin…	news media	unclear		yes	Description of empirical context	Ethical evaluation of media debate	Stakeholder perspectives
Jarmund, Anders Hagen; Tollefsen, Sofie Eline; Ryssdal, Mariell; Jensen, Audun Bakke; Sakshaug, Baard Cristoffer; Unneland, Eirik; Solberg, Berge; Mjølstad, Bente Prytz	2023	Characteristics and patients' portrayals of Norwegian social media memes. A mixed methods analysis	Frontiers in medicine	Predatory publisher (Frontiers), poor peer review practices	medicine	Department of Clinical and Molecular Medicine, Norwegian University of Science and Technology (NTNU), Trondheim, Norway. Department of Clinical and Molecular Medicine, Norwegian University of Science and Technology (NTNU), Trondheim, Norway. Department of Clinical and Molecular Medicine, Norwegian University of Science and Technology (NTNU), Trondheim, Norway. Department of Clinical and Molecular…	medicine		http://www.doi.org/10.3389/fmed.2023.1069945	BACKGROUND: Despite reports on troublesome contents created and shared online by healthcare professionals, a systematic inquiry of this potential problem has been missing. Our objective was to characterize the content of healthcare-associated social media memes in terms of common themes and how patients were portrayed. MATERIALS AND METHODS: This study applied a mixed methods approach to characte…	social media	both		no	Description of empirical context	Ethical evaluation of media debate	Stakeholder perspectives
Homewood, Hayley; Hewis, Johnathan	2023	'Scanxiety': Content analysis of pre-MRI patient experience on Instagram	Radiography (London, England : 1995)	yes	medicine	School of Psychology, Faculty of Business Justice & Behavioural Sciences, Charles Sturt University, Bathurst, NSW, Australia. School of Dentistry & Medical Sciences, Faculty of Science & Health, Charles Sturt University, Port Macquarie, NSW, Australia. Electronic address: jhewis@csu.edu.au.	medicine		http://www.doi.org/10.1016/j.radi.2023.01.017	INTRODUCTION: Distress and anxiety are commonly reported during the Magnetic Resonance Imaging (MRI) experience with prior studies suggesting the pre-MRI period is a time of heightened distress. There is a paucity of literature exploring preprocedural distress and anxiety, in particular qualitative research analysing patient experience. Instagram is rapidly becoming an important social media plat…	social media	qualitative		no	Description of empirical context		Stakeholder perspectives
Zimmermann, Bettina; Elger, Bernice; Shaw, David	2019	Media Coverage of Ethical Issues in Predictive Genetic Testing: A Qualitative Analysis	AJOB empirical bioethics	yes	bioethics	Institute for Biomedical Ethics, University of Basel , Basel , Switzerland. Institute for Biomedical Ethics, University of Basel , Basel , Switzerland. Institute for Biomedical Ethics, University of Basel , Basel , Switzerland. Care and Public Health Research Institute, Maastricht University , Maastricht , the Netherlands.	bioethics	yes	http://www.doi.org/10.1080/23294515.2019.1670275	Background: Predictive genetic testing (PGT) raises many ethical issues and is of increasing interest to the general population. Mass media, especially newspapers, are the public's main source of information on this topic. Methods: We conducted a content analysis of British newspaper reporting, assessing which ethical issues were mentioned. The analysis was qualitative with semi-quantitative aspe…	news media	both		no	Description of ethical aspects		Genomics
Lee, Y.-M.; Lee, J.; Rhim, H. C.; Park, H.	2021	A Preliminary Study on Uncovering Medical Students’ Unprofessional Behaviors from YouTube Videos	J. Korean Med. Sci. (Journal of Korean Medical Science)	yes	medicine	Department of Medical Education, Korea University College of Medicine, Seoul, South Korea Korea University Guro Hospital, Korea University Medicine, Seoul, South Korea Harvard University School of Public Health, Boston, MA, United States Department of Brain Convergence Research Center, Korea University College of Medicine, Seoul, South Korea	medicine		http://www.doi.org/10.3346/jkms.2021.36.e296	Creation of guidelines and education on digital professionalism have been sluggish despite the ever-increasing use of social media by digitally native medical students, who are at risk of blurring the line between their professional and personal lives online. A qualitative thematic analysis was applied on 79 videos extracted from 70,154 YouTube videos uploaded by Korean medical students between M…	social media	qualitative		no		Ethical evaluation of media debate	Stakeholder perspectives
Alkadhimi, Aslam; Al-Moghrabi, Dalya; Alshehri, Rahaf D.; Watton, Molly; Fleming, Padhraig S.	2022	The reach, influence and tenor of professional orthodontic societies on social media: A cross-sectional content analysis	International orthodontics	yes	medicine	Department of Orthodontics, The Royal London Dental Hospital, London, United Kingdom. Electronic address: aslam.alkadhimi@nhs.net. Department of Preventive Dental Sciences, College of Dentistry, Princess Nourah bint Abdulrahman University, Riyadh, Saudi Arabia. Department of Preventive Dental Sciences, College of Dentistry, Princess Nourah bint Abdulrahman University, Riyadh, Saudi Arabia. Depart…	medicine		http://www.doi.org/10.1016/j.ortho.2022.100608	BACKGROUND AND OBJECTIVES: Orthodontic societies should support the profession and improve patient awareness. We aimed to investigate the scope and influence of orthodontic societies on social media. METHOD: A total of 120 orthodontic societies were identified on the World Federation of Orthodontists (WFO) affiliates list. Presence of orthodontic societies on Instagram, Facebook and Twitter was a…	social media	quantitative		no	Description of empirical context		Stakeholder perspectives
Hale, Brent J.; Gonzales, Amy L.; Richardson, Marie	2018	Vlogging Cancer: Predictors of Social Support in YouTube Cancer Vlogs	Cyberpsychology, behavior and social networking	yes	social sciences	The Media School, Indiana University , Bloomington, Indiana. The Media School, Indiana University , Bloomington, Indiana. The Media School, Indiana University , Bloomington, Indiana.	social sciences		http://www.doi.org/10.1089/cyber.2018.0176	Social support research has demonstrated the physical and psychological benefits of social support for patients, but has done little to identify successful strategies for eliciting social support. However, contemporary digital channels offer new ways to examine this issue. In particular, this study explores vlogging as a coping strategy for cancer patients and a context in which to explore predic…	social media	quantitative		no	Description of empirical context		Stakeholder perspectives
Catalan-Matamoros, D.; Peñafiel-Saiz, C.	2019	A visual content analysis of vaccine coverage in the print media	Hum. Vaccines Immunother. (Human Vaccines and Immunotherapeutics)	yes	natural sciences	Department of Journalism and Communication, University Carlos III of Madrid, Madrid, Spain Research group of Health Sciences CTS-451, University of Almeria, Almeria, Spain Department of Journalism, University of the Basque Country, Bilbao, Spain Research Group of Media,Society, Education, University of the Basque Country, Bilbao, Spain	social sciences		http://www.doi.org/10.1080/21645515.2019.1589289	Visual imagery is essential in the media and is broadly recognised to increase attention, recall information, improve comprehension and even change adherence to clinical guidelines. Despite the social debate about vaccination, the study of vaccine media images has received little attention. Therefore, this study aims to analyse the visual content of newspaper coverage of vaccines and to identify …	news media	quantitative		no	Description of empirical context		Vaccination
Klimiuk, K.; Czoska, A.; Biernacka, K.; Balwicki, Ł.	2021	Vaccine misinformation on social media–topic-based content and sentiment analysis of Polish vaccine-deniers’ comments on Facebook	Hum. Vaccines Immunother. (Human Vaccines and Immunotherapeutics)	yes	natural sciences	Faculty of Medicine, Medical University of Gdańsk, Gdańsk, Poland Sentimenti, Poznań, Poland Department of Public Health and Social Medicine, Medical University of Gdańsk, Gdańsk, Poland	medicine		http://www.doi.org/10.1080/21645515.2020.1850072	Introduction: Vaccinations are referred to as one of the greatest achievements of modern medicine. However, their effectiveness is also constantly denied by certain groups in society. This results in an ongoing dispute that has been gradually moving online in the last few years due to the development of technology. Our study aimed to utilize social media to identify and analyze vaccine-deniers’ a…	social media	both	yes	no	Identification and evaluation of ethical problems		Vaccination
